# Supplementary material for: A Probabilistic Matrix Factorization Method for Identifying lncRNA-Disease Associations
Source: Genes (Basel). 2019 Feb 8;10(2):126. doi: 10.3390/genes10020126 (PMC6410097; doi:10.3390/genes10020126)
Supplement: Supplementary file 1 [file genes-10-00126-s001.zip]

Archive with 6 entries (5 files):
- Supplementary Materials/
- Supplementary Materials/Supplementary Materials Tables S1.xlsx
- Supplementary Materials/Supplementary Materials Tables S2.xlsx
- Supplementary Materials/Supplementary Materials Tables S3.xlsx
- Supplementary Materials/Supplementary Materials Tables S4.xls
- Supplementary Materials/Supplementary Materials Talbles S5.xls
