# Supplementary material for: A Probabilistic Matrix Factorization Method for Identifying lncRNA-Disease Associations
Source: Genes (Basel). 2019 Feb 8;10(2):126. doi: 10.3390/genes10020126 (PMC6410097; doi:10.3390/genes10020126)
Supplement: Supplementary file 1 [file genes-10-00126-s001.zip › Supplementary Materials/Supplementary Materials Tables S4.xls]

## Sheet: Sheet1
	0.1	0.2	0.3	0.4	0.5	0.6	0.7	0.8	0.9
2	0.848123	0.847673	0.846684	0.845245	0.845317	0.845031	0.845599	0.845518	0.845046
3	0.857241	0.857409	0.855759	0.856264	0.858865	0.858149	0.857915	0.858627	0.856782
4	0.871389	0.871908	0.871162	0.869607	0.870475	0.870255	0.871493	0.871529	0.866841
5	0.880764	0.879363	0.882071	0.879364	0.880361	0.877869	0.879011	0.877808	0.877235
6	0.888731	0.890596	0.890126	0.888719	0.888625	0.889672	0.887571	0.886935	0.887687
7	0.897175	0.897492	0.897483	0.896134	0.896138	0.896749	0.895905	0.89824	0.896244
8	0.905507	0.90598	0.9079	0.905208	0.905808	0.904947	0.906376	0.905115	0.904748
9	0.91233	0.910951	0.912963	0.910337	0.912911	0.912897	0.91127	0.912716	0.91318
10	0.919296	0.91896	0.918929	0.918502	0.919161	0.918923	0.919659	0.920363	0.918497
