# Supplementary material for: A Probabilistic Matrix Factorization Method for Identifying lncRNA-Disease Associations
Source: Genes (Basel). 2019 Feb 8;10(2):126. doi: 10.3390/genes10020126 (PMC6410097; doi:10.3390/genes10020126)
Supplement: Supplementary file 1 [file genes-10-00126-s001.zip › Supplementary Materials/Supplementary Materials Talbles S5.xls]

## Sheet: Sheet1
ACTH-Secreting Pituitary Adenoma	MEG3	8.38099
ACTH-Secreting Pituitary Adenoma	SNHG11	6.47528
ACTH-Secreting Pituitary Adenoma	DANCR	4.04495
ACTH-Secreting Pituitary Adenoma	HOTTIP	4.04259
ACTH-Secreting Pituitary Adenoma	DLEU2	3.74388
ACTH-Secreting Pituitary Adenoma	HOTAIRM1	3.39944
ACTH-Secreting Pituitary Adenoma	RAMP2-AS1	3.24001
ACTH-Secreting Pituitary Adenoma	HOTAIR	3.12123
ACTH-Secreting Pituitary Adenoma	MIR155HG	3.07559
ACTH-Secreting Pituitary Adenoma	AC058791.1	3.0095
ACTH-Secreting Pituitary Adenoma	RP11-193H5.1	2.98963
ACTH-Secreting Pituitary Adenoma	LINC00689	2.95688
ACTH-Secreting Pituitary Adenoma	AC069278.4	2.91786
ACTH-Secreting Pituitary Adenoma	LINC00863	2.89229
ACTH-Secreting Pituitary Adenoma	RP11-38P22.2	2.86704
ACTH-Secreting Pituitary Adenoma	H19	2.67576
ACTH-Secreting Pituitary Adenoma	RP5-991G20.4	2.61106
ACTH-Secreting Pituitary Adenoma	LINC00663	2.60057
ACTH-Secreting Pituitary Adenoma	PTPRG-AS1	2.59717
ACTH-Secreting Pituitary Adenoma	AC010226.4	2.59103
AIDS Dementia Complex	SNHG11	13.5716
AIDS Dementia Complex	CDKN2B-AS1	12.994
AIDS Dementia Complex	MEG3	9.31856
AIDS Dementia Complex	HOTTIP	8.96589
AIDS Dementia Complex	NPPA-AS1	8.84011
AIDS Dementia Complex	PVT1	7.43754
AIDS Dementia Complex	H19	5.60145
AIDS Dementia Complex	RP11-193H5.1	5.43088
AIDS Dementia Complex	CTD-2337I7.1	5.41838
AIDS Dementia Complex	CTB-25B13.13	5.28919
AIDS Dementia Complex	RP11-18I14.7	5.1651
AIDS Dementia Complex	AP001619.2	5.12055
AIDS Dementia Complex	AC015849.16	4.81101
AIDS Dementia Complex	RP11-24B19.4	4.78845
AIDS Dementia Complex	RP11-14N7.2	4.78771
AIDS Dementia Complex	RP11-221J22.1	4.77295
AIDS Dementia Complex	RP5-886K2.3	4.74496
AIDS Dementia Complex	RP4-798A10.2	4.714
AIDS Dementia Complex	RP11-221J22.2	4.69066
AIDS Dementia Complex	RP11-95D17.1	4.67705
Abortion, Habitual	SNHG11	6.08477
Abortion, Habitual	AC058791.1	5.14895
Abortion, Habitual	RP11-193H5.1	5.0952
Abortion, Habitual	RP11-221J22.2	4.62822
Abortion, Habitual	RP11-24B19.4	4.61971
Abortion, Habitual	RP11-95D17.1	4.61667
Abortion, Habitual	RP4-798A10.2	4.59753
Abortion, Habitual	RP11-221J22.1	4.58695
Abortion, Habitual	TINCR	4.58387
Abortion, Habitual	RP11-14N7.2	4.58157
Abortion, Habitual	CASC2	4.57059
Abortion, Habitual	RP5-886K2.3	4.57027
Abortion, Habitual	AC015849.16	4.56159
Abortion, Habitual	AC010226.4	4.38382
Abortion, Habitual	RP11-105N14.1	4.37133
Abortion, Habitual	RP11-252P19.3	4.27939
Abortion, Habitual	CTC-550B14.6	4.26845
Abortion, Habitual	SNHG10	4.18825
Abortion, Habitual	AC062029.1	4.18368
Abortion, Habitual	DLEU2	4.09175
Acquired Immunodeficiency Syndrome	SNHG11	41.2685
Acquired Immunodeficiency Syndrome	MEG3	26.5032
Acquired Immunodeficiency Syndrome	CDKN2B-AS1	23.5964
Acquired Immunodeficiency Syndrome	TP53TG1	14.9467
Acquired Immunodeficiency Syndrome	RN7SL1	12.9545
Acquired Immunodeficiency Syndrome	SBF2-AS1	11.4414
Acquired Immunodeficiency Syndrome	HOTTIP	10.5291
Acquired Immunodeficiency Syndrome	RP11-325K4.2	10.1192
Acquired Immunodeficiency Syndrome	LINC00342	9.96977
Acquired Immunodeficiency Syndrome	RP11-498E2.8	9.65101
Acquired Immunodeficiency Syndrome	RP11-529K1.2	9.58531
Acquired Immunodeficiency Syndrome	RP11-331F9.10	8.99782
Acquired Immunodeficiency Syndrome	AL022344.4	8.96196
Acquired Immunodeficiency Syndrome	AC069278.4	8.95298
Acquired Immunodeficiency Syndrome	DGCR5	8.87901
Acquired Immunodeficiency Syndrome	FLI1-AS1	8.80282
Acquired Immunodeficiency Syndrome	AP000304.2	8.79252
Acquired Immunodeficiency Syndrome	AC007036.5	8.78193
Acquired Immunodeficiency Syndrome	RP4-665N4.8	8.76986
Acquired Immunodeficiency Syndrome	DLEU2	8.75955
Acute Coronary Syndrome	MEG3	13.1205
Acute Coronary Syndrome	SNHG11	10.8
Acute Coronary Syndrome	CDKN2B-AS1	8.77424
Acute Coronary Syndrome	HOTTIP	7.79812
Acute Coronary Syndrome	H19	4.71192
Acute Coronary Syndrome	NPPA-AS1	4.14996
Acute Coronary Syndrome	DANCR	4.14264
Acute Coronary Syndrome	DLEU2	3.7381
Acute Coronary Syndrome	PVT1	3.6773
Acute Coronary Syndrome	RP11-193H5.1	3.49408
Acute Coronary Syndrome	TP53TG1	3.34731
Acute Coronary Syndrome	AC069278.4	2.73953
Acute Coronary Syndrome	RP5-991G20.4	2.70978
Acute Coronary Syndrome	LINC00863	2.68138
Acute Coronary Syndrome	RP11-727A23.5	2.63876
Acute Coronary Syndrome	TTTY15	2.63677
Acute Coronary Syndrome	SLC38A3	2.63527
Acute Coronary Syndrome	RP11-849I19.1	2.62083
Acute Coronary Syndrome	CTB-25B13.13	2.59281
Acute Coronary Syndrome	CTD-2337I7.1	2.58712
Acute Lung Injury	MEG3	7.39969
Acute Lung Injury	HOTTIP	5.07329
Acute Lung Injury	DLEU2	4.68052
Acute Lung Injury	HOTAIR	4.50273
Acute Lung Injury	RAMP2-AS1	3.9358
Acute Lung Injury	RP11-398K22.12	3.91807
Acute Lung Injury	LINC00663	3.61139
Acute Lung Injury	MIAT	3.49516
Acute Lung Injury	MIR155HG	3.2287
Acute Lung Injury	GAS5	3.18864
Acute Lung Injury	HOTAIRM1	3.18053
Acute Lung Injury	AC069513.3	3.07209
Acute Lung Injury	AC016683.6	3.01523
Acute Lung Injury	SNHG11	2.90134
Acute Lung Injury	RP11-38P22.2	2.88328
Acute Lung Injury	RP5-991G20.4	2.77362
Acute Lung Injury	LINC00849	2.71732
Acute Lung Injury	AC058791.1	2.68622
Acute Lung Injury	LINC00689	2.67661
Acute Lung Injury	DANCR	2.66797
Adenocarcinoma	H19	4.5433
Adenocarcinoma	HOTTIP	4.20956
Adenocarcinoma	HOTAIR	4.10491
Adenocarcinoma	MEG3	4.07681
Adenocarcinoma	MALAT1	3.79907
Adenocarcinoma	SNHG11	3.47033
Adenocarcinoma	XIST	2.59139
Adenocarcinoma	GAS5	2.56843
Adenocarcinoma	FENDRR	1.92027
Adenocarcinoma	CRNDE	1.7912
Adenocarcinoma	ZNF518A	1.76735
Adenocarcinoma	KCNQ1OT1	1.73847
Adenocarcinoma	CDKN2B-AS1	1.72721
Adenocarcinoma	ZNRD1-AS1	1.64698
Adenocarcinoma	LINC00473	1.63412
Adenocarcinoma	TUG1	1.58517
Adenocarcinoma	NEAT1	1.552
Adenocarcinoma	CTA-204B4.6	1.53823
Adenocarcinoma	CTB-89H12.4	1.43744
Adenocarcinoma	RP4-773N10.5	1.40571
Adenoma	CDKN2B-AS1	15.451
Adenoma	SNHG11	12.3014
Adenoma	HOTTIP	11.7945
Adenoma	CTD-2337I7.1	9.04934
Adenoma	CTB-25B13.13	9.02654
Adenoma	MEG3	7.73566
Adenoma	H19	7.58854
Adenoma	NPPA-AS1	7.10175
Adenoma	RP11-499P20.2	7.00833
Adenoma	LINC00849	6.79283
Adenoma	RP11-293M10.6	6.50579
Adenoma	RP11-498D10.6	6.50202
Adenoma	CTC-241F20.3	6.49584
Adenoma	RP11-488I20.9	6.49543
Adenoma	KB-1615E4.2	6.48814
Adenoma	AC016683.6	5.87387
Adenoma	AC069513.3	5.87295
Adenoma	MIAT	5.46654
Adenoma	TP53TG1	5.38934
Adenoma	LINC00467	5.29223
Adenoviridae Infections	HOTAIR	2.66898
Adenoviridae Infections	MALAT1	2.17117
Adenoviridae Infections	CRNDE	2.10101
Adenoviridae Infections	XIST	1.97108
Adenoviridae Infections	SNHG11	1.8993
Adenoviridae Infections	PVT1	1.85376
Adenoviridae Infections	NEAT1	1.82257
Adenoviridae Infections	H19	1.63137
Adenoviridae Infections	HOTTIP	1.45912
Adenoviridae Infections	TUG1	1.3715
Adenoviridae Infections	ZNF518A	1.36979
Adenoviridae Infections	GAS5	1.36825
Adenoviridae Infections	KCNQ1OT1	1.3431
Adenoviridae Infections	SNHG16	1.27738
Adenoviridae Infections	CTB-89H12.4	1.14958
Adenoviridae Infections	LINC00472	1.0916
Adenoviridae Infections	CTA-204B4.6	1.08994
Adenoviridae Infections	RP4-773N10.5	1.0836
Adenoviridae Infections	TINCR	1.07024
Adenoviridae Infections	RP11-819C21.1	1.06429
Adrenal Cortex Neoplasms	SNHG11	11.5955
Adrenal Cortex Neoplasms	MEG3	9.56045
Adrenal Cortex Neoplasms	CDKN2B-AS1	7.04817
Adrenal Cortex Neoplasms	PVT1	5.93284
Adrenal Cortex Neoplasms	HOTTIP	4.7636
Adrenal Cortex Neoplasms	DLEU2	4.46044
Adrenal Cortex Neoplasms	RP11-193H5.1	4.20364
Adrenal Cortex Neoplasms	NPPA-AS1	3.70946
Adrenal Cortex Neoplasms	TP53TG1	3.36809
Adrenal Cortex Neoplasms	RP11-105N14.1	3.07765
Adrenal Cortex Neoplasms	RP11-498E2.8	3.00436
Adrenal Cortex Neoplasms	RP11-529K1.2	2.98522
Adrenal Cortex Neoplasms	PTPRG-AS1	2.93218
Adrenal Cortex Neoplasms	RP11-325F22.3	2.82638
Adrenal Cortex Neoplasms	SNHG10	2.7726
Adrenal Cortex Neoplasms	RP11-221J22.2	2.73128
Adrenal Cortex Neoplasms	RP5-886K2.3	2.71886
Adrenal Cortex Neoplasms	RP11-24B19.4	2.71776
Adrenal Cortex Neoplasms	RP11-95D17.1	2.71454
Adrenal Cortex Neoplasms	RP11-14N7.2	2.71154
Adrenocortical Adenoma	SNHG11	7.96973
Adrenocortical Adenoma	MEG3	6.6126
Adrenocortical Adenoma	HOTTIP	3.45871
Adrenocortical Adenoma	CDKN2B-AS1	2.97363
Adrenocortical Adenoma	RP11-193H5.1	2.93921
Adrenocortical Adenoma	AC069278.4	2.73874
Adrenocortical Adenoma	LINC00863	2.69279
Adrenocortical Adenoma	CTB-25B13.13	2.47631
Adrenocortical Adenoma	DLEU2	2.47447
Adrenocortical Adenoma	CTD-2337I7.1	2.44059
Adrenocortical Adenoma	RP5-886K2.3	2.35739
Adrenocortical Adenoma	RP11-95D17.1	2.35307
Adrenocortical Adenoma	RP4-798A10.2	2.34833
Adrenocortical Adenoma	RP11-221J22.2	2.3483
Adrenocortical Adenoma	AC015849.16	2.34202
Adrenocortical Adenoma	RP11-221J22.1	2.33351
Adrenocortical Adenoma	RP11-24B19.4	2.31927
Adrenocortical Adenoma	RP11-14N7.2	2.31561
Adrenocortical Adenoma	SNHG10	2.30265
Adrenocortical Adenoma	AC010226.4	2.29429
Adrenocortical Carcinoma	H19	5.50182
Adrenocortical Carcinoma	HOTAIR	4.9253
Adrenocortical Carcinoma	HOTTIP	4.40337
Adrenocortical Carcinoma	MALAT1	3.76581
Adrenocortical Carcinoma	MEG3	3.59581
Adrenocortical Carcinoma	XIST	2.7701
Adrenocortical Carcinoma	GAS5	2.46038
Adrenocortical Carcinoma	FENDRR	2.22689
Adrenocortical Carcinoma	RP11-108M21.1	2.11488
Adrenocortical Carcinoma	ZNF518A	2.08501
Adrenocortical Carcinoma	KCNQ1OT1	1.92729
Adrenocortical Carcinoma	CRNDE	1.92414
Adrenocortical Carcinoma	SNHG11	1.89864
Adrenocortical Carcinoma	CTA-204B4.6	1.87509
Adrenocortical Carcinoma	ZNRD1-AS1	1.85936
Adrenocortical Carcinoma	LINC00473	1.8292
Adrenocortical Carcinoma	RP11-819C21.1	1.79984
Adrenocortical Carcinoma	RP11-996F15.2	1.75473
Adrenocortical Carcinoma	RP11-1103G16.1	1.74
Adrenocortical Carcinoma	RP11-492E3.1	1.73918
Aging	SNHG11	13.4341
Aging	MEG3	9.5153
Aging	PVT1	6.10406
Aging	CDKN2B-AS1	6.02256
Aging	NPPA-AS1	5.22731
Aging	DLEU2	5.03075
Aging	MIAT	4.80622
Aging	RP11-193H5.1	4.67047
Aging	HOTTIP	4.43721
Aging	MIR155HG	3.72066
Aging	RP11-105N14.1	3.38161
Aging	CBR3-AS1	3.28673
Aging	RP11-14N7.2	3.26254
Aging	SNHG10	3.26106
Aging	RP11-24B19.4	3.25107
Aging	RP5-886K2.3	3.24248
Aging	AC015849.16	3.2424
Aging	RP11-221J22.1	3.24091
Aging	RP11-221J22.2	3.23826
Aging	RP4-798A10.2	3.22957
Albuminuria	CDKN2B-AS1	15.5829
Albuminuria	HOTTIP	12.3093
Albuminuria	SNHG11	11.6109
Albuminuria	CTD-2337I7.1	9.0705
Albuminuria	CTB-25B13.13	9.06628
Albuminuria	H19	8.46324
Albuminuria	MEG3	7.7781
Albuminuria	RP11-499P20.2	7.17761
Albuminuria	LINC00849	6.96813
Albuminuria	NPPA-AS1	6.89036
Albuminuria	RP11-498D10.6	6.4922
Albuminuria	RP11-293M10.6	6.48938
Albuminuria	RP11-488I20.9	6.48772
Albuminuria	CTC-241F20.3	6.4852
Albuminuria	KB-1615E4.2	6.48224
Albuminuria	AC016683.6	6.09726
Albuminuria	AC069513.3	6.09172
Albuminuria	MIAT	5.75254
Albuminuria	TP53TG1	5.45951
Albuminuria	LINC00467	5.1148
Alopecia	SNHG11	5.81704
Alopecia	AC058791.1	3.42981
Alopecia	RP11-193H5.1	3.31342
Alopecia	RP11-252P19.3	3.24125
Alopecia	AC062029.1	3.22956
Alopecia	RP11-686D22.8	3.17787
Alopecia	CASC2	2.94562
Alopecia	AC010226.4	2.81504
Alopecia	TINCR	2.77536
Alopecia	RP11-95D17.1	2.75071
Alopecia	RP11-221J22.2	2.74625
Alopecia	RP4-798A10.2	2.72426
Alopecia	RP11-24B19.4	2.72346
Alopecia	RP5-886K2.3	2.7124
Alopecia	RP11-221J22.1	2.71065
Alopecia	PINK1-AS	2.70864
Alopecia	AC015849.16	2.69437
Alopecia	RP11-14N7.2	2.69311
Alopecia	RP11-15A1.3	2.6808
Alopecia	RP11-453F18__B.1	2.6787
Alzheimer Disease	MEG3	14.1419
Alzheimer Disease	SNHG11	12.4061
Alzheimer Disease	CDKN2B-AS1	10.9886
Alzheimer Disease	HOTTIP	9.05627
Alzheimer Disease	RP11-398K22.12	7.70244
Alzheimer Disease	LINC00663	7.5342
Alzheimer Disease	DGCR5	7.07571
Alzheimer Disease	MIAT	6.54331
Alzheimer Disease	DLEU2	6.43773
Alzheimer Disease	PVT1	6.29231
Alzheimer Disease	RAMP2-AS1	5.84761
Alzheimer Disease	TP53TG1	4.96351
Alzheimer Disease	LINC00689	4.82445
Alzheimer Disease	MIR155HG	4.39129
Alzheimer Disease	GAS5	4.33847
Alzheimer Disease	SNHG3	4.08648
Alzheimer Disease	TUG1	3.7862
Alzheimer Disease	NPPA-AS1	3.6673
Alzheimer Disease	H19	3.37292
Alzheimer Disease	RP11-325K4.2	3.35538
Amyloidosis	SNHG11	6.66238
Amyloidosis	MEG3	6.07543
Amyloidosis	RP11-193H5.1	3.44578
Amyloidosis	AC069278.4	3.37227
Amyloidosis	LINC00863	3.35099
Amyloidosis	AC058791.1	3.293
Amyloidosis	DANCR	3.01465
Amyloidosis	HOTTIP	3.01387
Amyloidosis	AC010226.4	2.98822
Amyloidosis	DLEU2	2.96
Amyloidosis	SBF2-AS1	2.81252
Amyloidosis	RP11-252P19.3	2.79354
Amyloidosis	AC062029.1	2.74929
Amyloidosis	TP53TG1	2.73764
Amyloidosis	RP11-105N14.1	2.68802
Amyloidosis	MIR3184	2.67955
Amyloidosis	RP11-95D17.1	2.66201
Amyloidosis	RP11-221J22.2	2.65779
Amyloidosis	SNHG10	2.6576
Amyloidosis	RP5-886K2.3	2.64683
Amyotrophic Lateral Sclerosis	MEG3	22.7107
Amyotrophic Lateral Sclerosis	CDKN2B-AS1	22.1527
Amyotrophic Lateral Sclerosis	SNHG11	18.8465
Amyotrophic Lateral Sclerosis	TP53TG1	15.3545
Amyotrophic Lateral Sclerosis	MALAT1	12.9286
Amyotrophic Lateral Sclerosis	HOTTIP	12.7828
Amyotrophic Lateral Sclerosis	PVT1	12.2298
Amyotrophic Lateral Sclerosis	DGCR5	10.7759
Amyotrophic Lateral Sclerosis	NEAT1	9.04464
Amyotrophic Lateral Sclerosis	H19	8.48355
Amyotrophic Lateral Sclerosis	DANCR	8.47776
Amyotrophic Lateral Sclerosis	CCAT1	8.09829
Amyotrophic Lateral Sclerosis	TUG1	8.04337
Amyotrophic Lateral Sclerosis	PTPRG-AS1	7.86403
Amyotrophic Lateral Sclerosis	RN7SL1	7.78617
Amyotrophic Lateral Sclerosis	FLI1-AS1	6.66507
Amyotrophic Lateral Sclerosis	RP11-331F9.10	6.6503
Amyotrophic Lateral Sclerosis	AL022344.4	6.63195
Amyotrophic Lateral Sclerosis	FENDRR	6.18417
Amyotrophic Lateral Sclerosis	RP11-325K4.2	5.88826
Anemia, Sickle Cell	SNHG11	11.4238
Anemia, Sickle Cell	MEG3	9.33091
Anemia, Sickle Cell	HOTTIP	6.30388
Anemia, Sickle Cell	LINC00863	6.1807
Anemia, Sickle Cell	AC069278.4	6.09733
Anemia, Sickle Cell	CDKN2B-AS1	5.85487
Anemia, Sickle Cell	SBF2-AS1	5.42097
Anemia, Sickle Cell	CTB-25B13.13	5.27135
Anemia, Sickle Cell	CTD-2337I7.1	5.11577
Anemia, Sickle Cell	AC010226.4	4.7608
Anemia, Sickle Cell	TP53TG1	4.68121
Anemia, Sickle Cell	LINC00849	4.56067
Anemia, Sickle Cell	AC058791.1	4.55019
Anemia, Sickle Cell	RP11-193H5.1	4.46789
Anemia, Sickle Cell	LINC00473	4.45776
Anemia, Sickle Cell	RP11-499P20.2	4.40054
Anemia, Sickle Cell	MIR3184	4.22398
Anemia, Sickle Cell	RP11-706J10.1	4.2145
Anemia, Sickle Cell	RP11-492E3.2	4.1962
Anemia, Sickle Cell	CTD-2555O16.2	4.17798
Angina, Unstable	SNHG11	6.97733
Angina, Unstable	MEG3	3.25342
Angina, Unstable	RP11-193H5.1	3.13436
Angina, Unstable	AC069278.4	2.91892
Angina, Unstable	LINC00863	2.89172
Angina, Unstable	AC010226.4	2.72487
Angina, Unstable	SBF2-AS1	2.70464
Angina, Unstable	SNHG10	2.58598
Angina, Unstable	RP11-95D17.1	2.55067
Angina, Unstable	RP4-798A10.2	2.54363
Angina, Unstable	RP5-886K2.3	2.54354
Angina, Unstable	RP11-221J22.2	2.54189
Angina, Unstable	AC015849.16	2.53382
Angina, Unstable	RP11-221J22.1	2.5287
Angina, Unstable	MIR3184	2.52835
Angina, Unstable	RP11-24B19.4	2.52327
Angina, Unstable	RP11-14N7.2	2.5023
Angina, Unstable	AC058791.1	2.48819
Angina, Unstable	TP53TG1	2.46216
Angina, Unstable	CTC-550B14.6	2.44509
Anoxia	MEG3	15.3718
Anoxia	PTPRG-AS1	12.4879
Anoxia	DANCR	9.97331
Anoxia	PVT1	7.60085
Anoxia	CBR3-AS1	7.30877
Anoxia	RAMP2-AS1	7.14593
Anoxia	ZFAS1	6.55654
Anoxia	RP11-108M9.3	6.51367
Anoxia	RP11-316M1.11	6.4961
Anoxia	RP5-875O13.1	6.48778
Anoxia	CTB-102L5.7	6.45233
Anoxia	RP11-108M21.1	6.3454
Anoxia	NR2F2-AS1	5.93381
Anoxia	H19	5.87589
Anoxia	LINC00663	5.73369
Anoxia	MIAT	5.60947
Anoxia	RP11-173M1.8	5.52475
Anoxia	RP11-69E11.4	5.48725
Anoxia	RP4-665N4.8	5.41455
Anoxia	AP000304.2	5.28099
Antiphospholipid Syndrome	SNHG11	9.85878
Antiphospholipid Syndrome	SBF2-AS1	4.56934
Antiphospholipid Syndrome	MEG3	4.29343
Antiphospholipid Syndrome	LINC00342	3.82286
Antiphospholipid Syndrome	AC069278.4	3.8103
Antiphospholipid Syndrome	LINC00863	3.75491
Antiphospholipid Syndrome	RP11-193H5.1	3.72128
Antiphospholipid Syndrome	RP11-412D9.4	3.61563
Antiphospholipid Syndrome	AC079767.4	3.59358
Antiphospholipid Syndrome	RP11-399K21.11	3.58729
Antiphospholipid Syndrome	CTB-50L17.7	3.58354
Antiphospholipid Syndrome	AC006445.8	3.56422
Antiphospholipid Syndrome	RP11-363G2.4	3.55855
Antiphospholipid Syndrome	CTB-25B13.13	3.54499
Antiphospholipid Syndrome	MIR3184	3.51875
Antiphospholipid Syndrome	CTD-2337I7.1	3.49453
Antiphospholipid Syndrome	SNHG10	3.45954
Antiphospholipid Syndrome	RP11-16B13.1	3.2863
Antiphospholipid Syndrome	AC010226.4	3.27202
Antiphospholipid Syndrome	SRGAP3-AS2	3.21067
Anus Neoplasms	MEG3	7.75481
Anus Neoplasms	HOTTIP	5.0684
Anus Neoplasms	RP11-398K22.12	4.97003
Anus Neoplasms	DLEU2	4.79823
Anus Neoplasms	RAMP2-AS1	4.79596
Anus Neoplasms	HOTAIR	4.69656
Anus Neoplasms	LINC00663	4.60315
Anus Neoplasms	MIAT	4.22914
Anus Neoplasms	MIR155HG	3.70762
Anus Neoplasms	GAS5	3.66245
Anus Neoplasms	HOTAIRM1	3.59685
Anus Neoplasms	LINC00689	3.27258
Anus Neoplasms	RP11-38P22.2	3.26107
Anus Neoplasms	AC069513.3	2.97055
Anus Neoplasms	AC016683.6	2.92145
Anus Neoplasms	DANCR	2.89868
Anus Neoplasms	SNHG11	2.8163
Anus Neoplasms	RP5-991G20.4	2.80215
Anus Neoplasms	CTD-2574D22.4	2.75669
Anus Neoplasms	RP11-849I19.1	2.66563
Anxiety Disorders	MEG3	10.5206
Anxiety Disorders	PTPRG-AS1	10.1856
Anxiety Disorders	DANCR	10.0869
Anxiety Disorders	AC058791.1	7.46258
Anxiety Disorders	AC062029.1	7.4567
Anxiety Disorders	RP11-252P19.3	7.44931
Anxiety Disorders	RP11-98D18.9	7.00015
Anxiety Disorders	ST8SIA6-AS1	6.25443
Anxiety Disorders	RP11-15A1.3	6.11576
Anxiety Disorders	RP11-453F18__B.1	6.07491
Anxiety Disorders	TINCR	5.99591
Anxiety Disorders	ZBED3-AS1	5.78064
Anxiety Disorders	RP11-686D22.8	5.77805
Anxiety Disorders	RP11-193H5.1	5.45161
Anxiety Disorders	PINK1-AS	5.40551
Anxiety Disorders	LINC00617	5.32733
Anxiety Disorders	SNHG11	5.32635
Anxiety Disorders	NOP14-AS1	5.20326
Anxiety Disorders	AC009133.15	5.19294
Anxiety Disorders	AC005532.5	5.18821
Aortic Aneurysm, Abdominal	CDKN2B-AS1	13.33
Aortic Aneurysm, Abdominal	SNHG11	12.76
Aortic Aneurysm, Abdominal	HOTTIP	10.5075
Aortic Aneurysm, Abdominal	CTD-2337I7.1	8.63567
Aortic Aneurysm, Abdominal	CTB-25B13.13	8.6143
Aortic Aneurysm, Abdominal	NPPA-AS1	7.36472
Aortic Aneurysm, Abdominal	MEG3	7.35032
Aortic Aneurysm, Abdominal	H19	6.58566
Aortic Aneurysm, Abdominal	RP11-499P20.2	6.58067
Aortic Aneurysm, Abdominal	RP11-498D10.6	6.37159
Aortic Aneurysm, Abdominal	RP11-488I20.9	6.36838
Aortic Aneurysm, Abdominal	CTC-241F20.3	6.36665
Aortic Aneurysm, Abdominal	RP11-293M10.6	6.36365
Aortic Aneurysm, Abdominal	KB-1615E4.2	6.3635
Aortic Aneurysm, Abdominal	LINC00849	6.34642
Aortic Aneurysm, Abdominal	AC069513.3	6.24508
Aortic Aneurysm, Abdominal	AC016683.6	6.23592
Aortic Aneurysm, Abdominal	MIAT	5.86237
Aortic Aneurysm, Abdominal	AC015849.16	5.24754
Aortic Aneurysm, Abdominal	RP11-221J22.1	5.16954
Aortic Aneurysm, Thoracic	PVT1	13.2407
Aortic Aneurysm, Thoracic	SNHG11	12.2798
Aortic Aneurysm, Thoracic	RP11-193H5.1	8.06485
Aortic Aneurysm, Thoracic	PTPRG-AS1	6.8454
Aortic Aneurysm, Thoracic	RP11-24B19.4	6.82627
Aortic Aneurysm, Thoracic	RP11-14N7.2	6.81962
Aortic Aneurysm, Thoracic	RP11-221J22.2	6.76985
Aortic Aneurysm, Thoracic	RP11-221J22.1	6.74838
Aortic Aneurysm, Thoracic	RP11-95D17.1	6.732
Aortic Aneurysm, Thoracic	RP4-798A10.2	6.72984
Aortic Aneurysm, Thoracic	AC015849.16	6.70419
Aortic Aneurysm, Thoracic	RP5-886K2.3	6.6949
Aortic Aneurysm, Thoracic	RP11-105N14.1	6.65224
Aortic Aneurysm, Thoracic	ST8SIA6-AS1	6.42699
Aortic Aneurysm, Thoracic	RP11-529K1.2	6.27994
Aortic Aneurysm, Thoracic	CASC2	6.22174
Aortic Aneurysm, Thoracic	RP11-498E2.8	6.20661
Aortic Aneurysm, Thoracic	NPPA-AS1	6.11158
Aortic Aneurysm, Thoracic	TINCR	6.06876
Aortic Aneurysm, Thoracic	SNHG10	5.99079
Aortic Valve Insufficiency	SNHG11	5.13791
Aortic Valve Insufficiency	MEG3	3.82308
Aortic Valve Insufficiency	RP11-193H5.1	3.60038
Aortic Valve Insufficiency	RP11-95D17.1	3.31716
Aortic Valve Insufficiency	RP11-221J22.2	3.31064
Aortic Valve Insufficiency	RP4-798A10.2	3.3074
Aortic Valve Insufficiency	RP5-886K2.3	3.3036
Aortic Valve Insufficiency	AC015849.16	3.29011
Aortic Valve Insufficiency	RP11-221J22.1	3.28452
Aortic Valve Insufficiency	RP11-24B19.4	3.28058
Aortic Valve Insufficiency	RP11-14N7.2	3.25626
Aortic Valve Insufficiency	AC058791.1	3.21069
Aortic Valve Insufficiency	AC010226.4	3.20706
Aortic Valve Insufficiency	TINCR	3.06696
Aortic Valve Insufficiency	CASC2	2.98163
Aortic Valve Insufficiency	HOTTIP	2.9691
Aortic Valve Insufficiency	LINC00863	2.96813
Aortic Valve Insufficiency	CTB-25B13.13	2.9416
Aortic Valve Insufficiency	AC069278.4	2.9359
Aortic Valve Insufficiency	CTD-2337I7.1	2.89097
Aortic Valve Stenosis	SNHG11	7.44618
Aortic Valve Stenosis	MEG3	5.09046
Aortic Valve Stenosis	HOTTIP	3.67059
Aortic Valve Stenosis	RP11-193H5.1	3.29176
Aortic Valve Stenosis	CDKN2B-AS1	3.24234
Aortic Valve Stenosis	AC015849.16	3.03122
Aortic Valve Stenosis	RP5-886K2.3	3.0297
Aortic Valve Stenosis	CTB-25B13.13	3.02934
Aortic Valve Stenosis	RP11-95D17.1	3.02932
Aortic Valve Stenosis	RP4-798A10.2	3.02289
Aortic Valve Stenosis	RP11-221J22.1	3.01754
Aortic Valve Stenosis	RP11-221J22.2	3.01718
Aortic Valve Stenosis	CTD-2337I7.1	3.01274
Aortic Valve Stenosis	RP11-24B19.4	3.00692
Aortic Valve Stenosis	RP11-14N7.2	2.99585
Aortic Valve Stenosis	AC069278.4	2.84729
Aortic Valve Stenosis	LINC00863	2.84273
Aortic Valve Stenosis	CASC2	2.74919
Aortic Valve Stenosis	AC010226.4	2.65801
Aortic Valve Stenosis	H19	2.62593
Arrhythmias, Cardiac	MEG3	19.5496
Arrhythmias, Cardiac	SNHG11	10.3301
Arrhythmias, Cardiac	CDKN2B-AS1	9.5433
Arrhythmias, Cardiac	DANCR	9.01186
Arrhythmias, Cardiac	HOTTIP	8.85426
Arrhythmias, Cardiac	DGCR5	7.29507
Arrhythmias, Cardiac	RAMP2-AS1	6.27536
Arrhythmias, Cardiac	PTPRG-AS1	6.14588
Arrhythmias, Cardiac	DLEU2	6.08174
Arrhythmias, Cardiac	PVT1	6.05862
Arrhythmias, Cardiac	LINC00663	5.95373
Arrhythmias, Cardiac	H19	4.4937
Arrhythmias, Cardiac	LINC00689	4.40572
Arrhythmias, Cardiac	AL022344.4	4.34926
Arrhythmias, Cardiac	RP11-398K22.12	4.33524
Arrhythmias, Cardiac	RP11-331F9.10	4.33224
Arrhythmias, Cardiac	FLI1-AS1	4.3295
Arrhythmias, Cardiac	MIAT	4.02527
Arrhythmias, Cardiac	MIR155HG	3.96744
Arrhythmias, Cardiac	RP11-325K4.2	3.76312
Arthritis	HOTAIR	10.2799
Arthritis	AC058791.1	5.71622
Arthritis	GAS5	5.50925
Arthritis	DLEU2	5.11367
Arthritis	TINCR	4.33869
Arthritis	RP13-49I15.5	4.32219
Arthritis	CASC2	4.31884
Arthritis	RP11-98D18.9	3.93754
Arthritis	RP11-252P19.3	3.66136
Arthritis	AC062029.1	3.51434
Arthritis	CTD-2574D22.4	3.50089
Arthritis	AC069513.3	3.2968
Arthritis	AC016683.6	3.19382
Arthritis	CTC-550B14.6	3.08173
Arthritis	AC010226.4	3.02756
Arthritis	RP11-453F18__B.1	2.96236
Arthritis	RP11-105N14.1	2.91107
Arthritis	RP11-15A1.3	2.8557
Arthritis	RP11-221J22.2	2.7719
Arthritis	RP11-24B19.4	2.75473
Arthritis, Psoriatic	MEG3	6.71282
Arthritis, Psoriatic	SNHG11	5.51588
Arthritis, Psoriatic	HOTTIP	4.8759
Arthritis, Psoriatic	DLEU2	4.02272
Arthritis, Psoriatic	CDKN2B-AS1	3.80424
Arthritis, Psoriatic	RP11-193H5.1	3.17983
Arthritis, Psoriatic	CTB-25B13.13	3.1585
Arthritis, Psoriatic	CTD-2337I7.1	3.08811
Arthritis, Psoriatic	AC069513.3	3.07015
Arthritis, Psoriatic	AC016683.6	3.01708
Arthritis, Psoriatic	AC010226.4	2.98071
Arthritis, Psoriatic	HOTAIR	2.8606
Arthritis, Psoriatic	LINC00849	2.84255
Arthritis, Psoriatic	RP5-991G20.4	2.82418
Arthritis, Psoriatic	RP11-499P20.2	2.80014
Arthritis, Psoriatic	RP11-849I19.1	2.68924
Arthritis, Psoriatic	LINC00863	2.56067
Arthritis, Psoriatic	RP5-886K2.3	2.54283
Arthritis, Psoriatic	RP11-221J22.2	2.54247
Arthritis, Psoriatic	RP4-798A10.2	2.53955
Arthritis, Rheumatoid	HOTAIR	6.37494
Arthritis, Rheumatoid	GAS5	3.64033
Arthritis, Rheumatoid	DLEU2	3.38482
Arthritis, Rheumatoid	HOTTIP	3.15427
Arthritis, Rheumatoid	H19	3.09187
Arthritis, Rheumatoid	MEG3	3.00052
Arthritis, Rheumatoid	MIAT	2.86647
Arthritis, Rheumatoid	SNHG11	2.86122
Arthritis, Rheumatoid	MALAT1	2.56897
Arthritis, Rheumatoid	RP11-108M21.1	2.53537
Arthritis, Rheumatoid	CTD-2574D22.4	2.52326
Arthritis, Rheumatoid	AC058791.1	2.43718
Arthritis, Rheumatoid	RP11-398K22.12	2.41615
Arthritis, Rheumatoid	RAMP2-AS1	2.37617
Arthritis, Rheumatoid	LINC00473	2.26978
Arthritis, Rheumatoid	MIR155HG	2.23194
Arthritis, Rheumatoid	XIST	2.23049
Arthritis, Rheumatoid	AC069513.3	2.18048
Arthritis, Rheumatoid	AC016683.6	2.1737
Arthritis, Rheumatoid	CTC-550B14.6	2.10836
Asthma	MEG3	10.1064
Asthma	PVT1	7.63696
Asthma	HOTTIP	6.65111
Asthma	NPPA-AS1	5.62264
Asthma	CDKN2B-AS1	5.47721
Asthma	RP11-727A23.5	5.41222
Asthma	DANCR	5.35588
Asthma	TTTY15	5.31752
Asthma	H19	5.06308
Asthma	PTPRG-AS1	4.98939
Asthma	RP11-214O1.2	4.98624
Asthma	RP11-996F15.2	4.73561
Asthma	CTD-3138B18.5	4.73192
Asthma	LINC00263	4.66997
Asthma	RP11-277P12.20	4.65286
Asthma	PINK1-AS	4.5842
Asthma	RP11-452L6.5	4.56981
Asthma	RP11-457M11.2	4.51364
Asthma	RP11-498P14.3	4.43682
Asthma	XXbac-BPG300A18.13	4.34712
Astrocytoma	MEG3	5.65925
Astrocytoma	SNHG11	4.67933
Astrocytoma	HOTTIP	3.07247
Astrocytoma	RAMP2-AS1	2.74903
Astrocytoma	LINC00663	2.55313
Astrocytoma	LINC00689	2.47896
Astrocytoma	HOTAIRM1	2.42525
Astrocytoma	MIR155HG	2.41176
Astrocytoma	H19	2.39146
Astrocytoma	RP11-398K22.12	2.30793
Astrocytoma	DANCR	2.29923
Astrocytoma	DLEU2	2.28418
Astrocytoma	HOTAIR	2.28346
Astrocytoma	MIAT	2.07682
Astrocytoma	RP11-38P22.2	2.06586
Astrocytoma	DGCR5	2.03823
Astrocytoma	AC069278.4	1.92151
Astrocytoma	LINC00863	1.91374
Astrocytoma	RP11-193H5.1	1.64782
Astrocytoma	RP11-849I19.1	1.62655
Atherosclerosis	MEG3	13.4459
Atherosclerosis	CDKN2B-AS1	11.5624
Atherosclerosis	HOTTIP	10.3002
Atherosclerosis	H19	7.51692
Atherosclerosis	SNHG11	7.12306
Atherosclerosis	TP53TG1	5.62906
Atherosclerosis	DANCR	4.82513
Atherosclerosis	MALAT1	4.36963
Atherosclerosis	PVT1	3.81163
Atherosclerosis	GAS5	3.22618
Atherosclerosis	TUG1	3.13272
Atherosclerosis	LINC00467	2.98465
Atherosclerosis	NPPA-AS1	2.82435
Atherosclerosis	DGCR5	2.70361
Atherosclerosis	NEAT1	2.59588
Atherosclerosis	TTTY15	2.42018
Atherosclerosis	RP11-727A23.5	2.41193
Atherosclerosis	LINC00863	2.3653
Atherosclerosis	HOTAIR	2.35298
Atherosclerosis	CTD-2337I7.1	2.30867
Atrial Fibrillation	SNHG11	7.56207
Atrial Fibrillation	PVT1	5.19651
Atrial Fibrillation	DLEU2	3.54701
Atrial Fibrillation	RP11-529K1.2	3.23627
Atrial Fibrillation	RP11-498E2.8	3.2102
Atrial Fibrillation	PINK1-AS	3.03724
Atrial Fibrillation	RP11-797A18.6	2.63658
Atrial Fibrillation	RP11-325K4.2	2.6187
Atrial Fibrillation	RP4-665N4.8	2.52331
Atrial Fibrillation	RP11-325F22.3	2.51762
Atrial Fibrillation	AC007036.5	2.50101
Atrial Fibrillation	AP000304.2	2.49438
Atrial Fibrillation	RP11-193H5.1	2.42909
Atrial Fibrillation	AC005152.2	2.39771
Atrial Fibrillation	RP11-347I19.3	2.29742
Atrial Fibrillation	AC012146.7	2.24983
Atrial Fibrillation	RP11-105N14.1	2.24164
Atrial Fibrillation	RP11-686D22.8	2.20877
Atrial Fibrillation	AC141846.4	2.20393
Atrial Fibrillation	CTD-2339L15.1	2.19853
Atrophy	RP11-24B19.4	5.50409
Atrophy	RP11-14N7.2	5.47062
Atrophy	RP11-221J22.2	5.46734
Atrophy	RP11-221J22.1	5.46044
Atrophy	RP11-95D17.1	5.4556
Atrophy	RP4-798A10.2	5.44443
Atrophy	AC015849.16	5.44068
Atrophy	RP5-886K2.3	5.41472
Atrophy	CASC2	5.37247
Atrophy	RP11-193H5.1	5.31713
Atrophy	TINCR	4.92384
Atrophy	SNHG11	4.49819
Atrophy	AC058791.1	4.43098
Atrophy	RP11-105N14.1	4.41626
Atrophy	CTC-550B14.6	4.35433
Atrophy	AC010226.4	4.31276
Atrophy	SNHG10	4.23808
Atrophy	RP11-849F2.9	4.07887
Atrophy	AC107072.2	4.02666
Atrophy	RP11-252P19.3	3.95695
Autistic Disorder	SNHG11	3.96763
Autistic Disorder	CRNDE	2.38852
Autistic Disorder	HOTAIR	2.25889
Autistic Disorder	XIST	1.99264
Autistic Disorder	MALAT1	1.8347
Autistic Disorder	H19	1.73204
Autistic Disorder	HOTTIP	1.66929
Autistic Disorder	MEG3	1.59186
Autistic Disorder	ZNF518A	1.58192
Autistic Disorder	NEAT1	1.46622
Autistic Disorder	DLEU2	1.45191
Autistic Disorder	SNHG10	1.43878
Autistic Disorder	LINC00839	1.42966
Autistic Disorder	CTB-89H12.4	1.42287
Autistic Disorder	RP11-529K1.2	1.4111
Autistic Disorder	RP11-498E2.8	1.40496
Autistic Disorder	MIR155HG	1.40029
Autistic Disorder	SNHG16	1.39197
Autistic Disorder	RP11-363E7.4	1.34993
Autistic Disorder	CTC-550B14.6	1.32876
Autoimmune Diseases	MEG3	7.71673
Autoimmune Diseases	HOTTIP	4.97075
Autoimmune Diseases	LINC00663	4.28701
Autoimmune Diseases	RP11-398K22.12	4.22478
Autoimmune Diseases	RAMP2-AS1	4.21354
Autoimmune Diseases	DLEU2	4.11785
Autoimmune Diseases	MIAT	3.91325
Autoimmune Diseases	HOTAIRM1	3.67058
Autoimmune Diseases	HOTAIR	3.66593
Autoimmune Diseases	MIR155HG	3.57941
Autoimmune Diseases	LINC00689	3.17939
Autoimmune Diseases	SNHG11	3.14957
Autoimmune Diseases	RP11-38P22.2	3.09873
Autoimmune Diseases	AC069513.3	3.07949
Autoimmune Diseases	AC016683.6	3.04266
Autoimmune Diseases	CTB-25B13.13	2.98474
Autoimmune Diseases	DANCR	2.92703
Autoimmune Diseases	CTD-2337I7.1	2.88615
Autoimmune Diseases	GAS5	2.81271
Autoimmune Diseases	LINC00849	2.80454
Azoospermia	SNHG11	6.75147
Azoospermia	CRNDE	2.85156
Azoospermia	RP11-518L10.2	2.6664
Azoospermia	RP11-571M6.18	2.60141
Azoospermia	RP11-108M21.1	2.2748
Azoospermia	RP11-529K1.2	2.11721
Azoospermia	RP11-498E2.8	2.10168
Azoospermia	DLEU2	2.05552
Azoospermia	XIST	1.97638
Azoospermia	MALAT1	1.96869
Azoospermia	RP11-399K21.11	1.95034
Azoospermia	RP11-412D9.4	1.94615
Azoospermia	RP11-363G2.4	1.94418
Azoospermia	AC006445.8	1.93244
Azoospermia	AC079767.4	1.90675
Azoospermia	KB-1460A1.5	1.90455
Azoospermia	RP11-256L11.3	1.89539
Azoospermia	RP11-96D1.6	1.89132
Azoospermia	SNHG10	1.89006
Azoospermia	ZNF518A	1.88622
Barrett Esophagus	SNHG11	7.48432
Barrett Esophagus	MEG3	4.05731
Barrett Esophagus	RP11-529K1.2	2.36537
Barrett Esophagus	RP11-498E2.8	2.35555
Barrett Esophagus	AC069278.4	1.98411
Barrett Esophagus	MATN1-AS1	1.91054
Barrett Esophagus	RP11-429J17.7	1.90559
Barrett Esophagus	LINC00863	1.86946
Barrett Esophagus	RP11-193H5.1	1.78369
Barrett Esophagus	HOTTIP	1.72964
Barrett Esophagus	RN7SL1	1.71328
Barrett Esophagus	AP000304.2	1.7026
Barrett Esophagus	AC007036.5	1.69339
Barrett Esophagus	SNHG10	1.68288
Barrett Esophagus	RP4-665N4.8	1.67743
Barrett Esophagus	RP11-412D9.4	1.64089
Barrett Esophagus	RP11-363G2.4	1.63438
Barrett Esophagus	RP11-325F22.3	1.63326
Barrett Esophagus	CTB-50L17.7	1.62873
Barrett Esophagus	SBF2-AS1	1.62868
Behcet Syndrome	SNHG11	12.8701
Behcet Syndrome	MEG3	7.78542
Behcet Syndrome	CDKN2B-AS1	6.91097
Behcet Syndrome	RP11-193H5.1	6.8322
Behcet Syndrome	AC015849.16	6.55035
Behcet Syndrome	RP5-886K2.3	6.53398
Behcet Syndrome	RP11-221J22.1	6.52986
Behcet Syndrome	RP11-24B19.4	6.52705
Behcet Syndrome	RP11-14N7.2	6.52139
Behcet Syndrome	RP4-798A10.2	6.52085
Behcet Syndrome	RP11-95D17.1	6.51485
Behcet Syndrome	RP11-221J22.2	6.51457
Behcet Syndrome	CASC2	6.28398
Behcet Syndrome	NPPA-AS1	5.63129
Behcet Syndrome	CTD-2337I7.1	5.56406
Behcet Syndrome	CTB-25B13.13	5.53568
Behcet Syndrome	HOTTIP	5.52177
Behcet Syndrome	SNHG10	5.00072
Behcet Syndrome	AC069513.3	4.97439
Behcet Syndrome	AC016683.6	4.96022
Biliary Atresia	SNHG11	24.153
Biliary Atresia	MEG3	16.7136
Biliary Atresia	PVT1	12.7684
Biliary Atresia	CDKN2B-AS1	10.8612
Biliary Atresia	PTPRG-AS1	8.73632
Biliary Atresia	AP000304.2	8.26702
Biliary Atresia	AC007036.5	8.24234
Biliary Atresia	RP4-665N4.8	8.23383
Biliary Atresia	RN7SL1	6.96207
Biliary Atresia	CBR3-AS1	6.92682
Biliary Atresia	RP11-529K1.2	6.82323
Biliary Atresia	CTD-2517M14.5	6.78749
Biliary Atresia	RP11-498E2.8	6.76581
Biliary Atresia	AL022344.4	6.54549
Biliary Atresia	FLI1-AS1	6.51325
Biliary Atresia	MIAT	6.50312
Biliary Atresia	RP11-331F9.10	6.5
Biliary Atresia	MLLT4-AS1	6.30586
Biliary Atresia	CTD-2339L15.1	6.3058
Biliary Atresia	DGCR5	6.29163
Biliary Tract Neoplasms	MEG3	5.51351
Biliary Tract Neoplasms	SNHG11	5.50617
Biliary Tract Neoplasms	HOTTIP	3.6531
Biliary Tract Neoplasms	H19	3.14578
Biliary Tract Neoplasms	NPPA-AS1	2.88429
Biliary Tract Neoplasms	RP11-193H5.1	2.7109
Biliary Tract Neoplasms	PVT1	2.59575
Biliary Tract Neoplasms	RP11-14N7.2	2.40352
Biliary Tract Neoplasms	RP11-24B19.4	2.40348
Biliary Tract Neoplasms	RP11-221J22.2	2.40089
Biliary Tract Neoplasms	RP11-95D17.1	2.39465
Biliary Tract Neoplasms	RP11-221J22.1	2.39229
Biliary Tract Neoplasms	AC015849.16	2.38875
Biliary Tract Neoplasms	RP4-798A10.2	2.38822
Biliary Tract Neoplasms	RP5-886K2.3	2.38647
Biliary Tract Neoplasms	CDKN2B-AS1	2.29782
Biliary Tract Neoplasms	HOTAIR	2.24669
Biliary Tract Neoplasms	DLEU2	2.22074
Biliary Tract Neoplasms	CASC2	2.20879
Biliary Tract Neoplasms	TINCR	1.96248
Bladder Neoplasms	HOTAIR	32.506
Bladder Neoplasms	GAS5	27.8182
Bladder Neoplasms	MIAT	26.0709
Bladder Neoplasms	RP11-398K22.12	23.7156
Bladder Neoplasms	LINC00663	22.4167
Bladder Neoplasms	RAMP2-AS1	22.3932
Bladder Neoplasms	PTPRG-AS1	17.9059
Bladder Neoplasms	CTD-2574D22.4	17.2168
Bladder Neoplasms	ZFAS1	15.9584
Bladder Neoplasms	MIR155HG	15.7822
Bladder Neoplasms	HOTAIRM1	15.5292
Bladder Neoplasms	CBR3-AS1	15.2931
Bladder Neoplasms	PVT1	15.2712
Bladder Neoplasms	RP11-571M6.18	14.8645
Bladder Neoplasms	RP11-518L10.2	14.7761
Bladder Neoplasms	MALAT1	13.7874
Bladder Neoplasms	RP11-38P22.2	13.7768
Bladder Neoplasms	MEG3	13.2229
Bladder Neoplasms	H19	13.0419
Bladder Neoplasms	TUG1	12.8311
Brain Injuries	CTB-25B13.13	6.51051
Brain Injuries	CTD-2337I7.1	6.50118
Brain Injuries	RP11-499P20.2	5.89205
Brain Injuries	LINC00849	5.77785
Brain Injuries	SNHG11	4.65525
Brain Injuries	RP11-293M10.6	4.27013
Brain Injuries	CTC-241F20.3	4.24198
Brain Injuries	RP11-498D10.6	4.2407
Brain Injuries	RP11-488I20.9	4.23146
Brain Injuries	KB-1615E4.2	4.22181
Brain Injuries	LINC00863	4.17265
Brain Injuries	AC016683.6	4.11806
Brain Injuries	AC069513.3	4.06827
Brain Injuries	AC069278.4	3.90793
Brain Injuries	AC015849.16	3.84833
Brain Injuries	RP5-886K2.3	3.79696
Brain Injuries	RP11-221J22.1	3.77822
Brain Injuries	RP4-798A10.2	3.77768
Brain Injuries	RP11-95D17.1	3.75008
Brain Injuries	RP11-24B19.4	3.731
Brain Injury	SNHG11	12.2758
Brain Injury	MEG3	9.20357
Brain Injury	PVT1	6.33571
Brain Injury	CDKN2B-AS1	6.07529
Brain Injury	RP4-665N4.8	4.24977
Brain Injury	AC007036.5	4.22019
Brain Injury	AP000304.2	4.21481
Brain Injury	PTPRG-AS1	4.18124
Brain Injury	DLEU2	3.71515
Brain Injury	RN7SL1	3.67553
Brain Injury	AL022344.4	3.54363
Brain Injury	RP11-331F9.10	3.51115
Brain Injury	FLI1-AS1	3.47673
Brain Injury	RP11-325K4.2	3.45728
Brain Injury	CTD-2517M14.5	3.33656
Brain Injury	MLLT4-AS1	3.28884
Brain Injury	RP11-529K1.2	3.28698
Brain Injury	CTD-2339L15.1	3.28134
Brain Injury	RP11-498E2.8	3.26953
Brain Injury	PINK1-AS	3.23482
Brain Ischemia	MEG3	9.11759
Brain Ischemia	SNHG11	9.09188
Brain Ischemia	HOTAIRM1	7.69879
Brain Ischemia	RP5-886K2.3	7.59927
Brain Ischemia	RP11-221J22.2	7.58615
Brain Ischemia	RP4-798A10.2	7.58428
Brain Ischemia	RP11-95D17.1	7.56569
Brain Ischemia	AC015849.16	7.55824
Brain Ischemia	RP11-14N7.2	7.53188
Brain Ischemia	RP11-221J22.1	7.5298
Brain Ischemia	RP11-24B19.4	7.47025
Brain Ischemia	RP11-193H5.1	7.17519
Brain Ischemia	MIR155HG	6.81957
Brain Ischemia	PTPRG-AS1	6.7883
Brain Ischemia	CTB-25B13.13	6.76616
Brain Ischemia	CTD-2337I7.1	6.70983
Brain Ischemia	RP11-845C23.2	6.63613
Brain Ischemia	RP11-126O1.5	6.59333
Brain Ischemia	FOXN3-AS1	6.5314
Brain Ischemia	RP11-611D20.2	6.51629
Brain Neoplasms	SNHG11	9.1978
Brain Neoplasms	MEG3	7.6002
Brain Neoplasms	CDKN2B-AS1	4.62133
Brain Neoplasms	HOTTIP	4.19962
Brain Neoplasms	PVT1	4.0609
Brain Neoplasms	NPPA-AS1	3.67726
Brain Neoplasms	RP11-193H5.1	3.30431
Brain Neoplasms	MIAT	2.9926
Brain Neoplasms	H19	2.783
Brain Neoplasms	RP5-886K2.3	2.58558
Brain Neoplasms	AC015849.16	2.58555
Brain Neoplasms	RP11-14N7.2	2.58416
Brain Neoplasms	RP11-221J22.1	2.57571
Brain Neoplasms	RP11-24B19.4	2.57358
Brain Neoplasms	RP4-798A10.2	2.57145
Brain Neoplasms	RP11-221J22.2	2.57102
Brain Neoplasms	RP11-95D17.1	2.56553
Brain Neoplasms	DLEU2	2.41477
Brain Neoplasms	MIR155HG	2.34584
Brain Neoplasms	CTD-2337I7.1	2.26855
Breast Neoplasms	MALAT1	16.0861
Breast Neoplasms	HOTAIR	15.1402
Breast Neoplasms	H19	15.0071
Breast Neoplasms	HOTTIP	13.613
Breast Neoplasms	MEG3	13.2739
Breast Neoplasms	GAS5	12.7973
Breast Neoplasms	CCAT1	11.8716
Breast Neoplasms	PTPRG-AS1	11.6733
Breast Neoplasms	NEAT1	11.3888
Breast Neoplasms	PVT1	11.3487
Breast Neoplasms	CDKN2B-AS1	10.6843
Breast Neoplasms	TUG1	10.4822
Breast Neoplasms	XIST	9.95016
Breast Neoplasms	TP53TG1	8.62045
Breast Neoplasms	CRNDE	8.34902
Breast Neoplasms	DANCR	8.12559
Breast Neoplasms	KCNQ1OT1	7.62857
Breast Neoplasms	LEF1-AS1	7.21083
Breast Neoplasms	ZFAS1	6.98399
Breast Neoplasms	ST8SIA6-AS1	6.43943
Burkitt Lymphoma	SNHG11	13.9679
Burkitt Lymphoma	PVT1	12.0291
Burkitt Lymphoma	CDKN2B-AS1	9.70876
Burkitt Lymphoma	MEG3	9.49769
Burkitt Lymphoma	TP53TG1	9.07922
Burkitt Lymphoma	NEAT1	7.72376
Burkitt Lymphoma	DGCR5	7.01499
Burkitt Lymphoma	TUG1	6.30204
Burkitt Lymphoma	PTPRG-AS1	5.6741
Burkitt Lymphoma	CRNDE	5.67265
Burkitt Lymphoma	RP11-498E2.8	5.58719
Burkitt Lymphoma	RP11-529K1.2	5.56732
Burkitt Lymphoma	ST8SIA6-AS1	5.13693
Burkitt Lymphoma	MALAT1	4.91432
Burkitt Lymphoma	HOTTIP	4.83807
Burkitt Lymphoma	RP11-193H5.1	4.33514
Burkitt Lymphoma	LINC00472	4.25465
Burkitt Lymphoma	RP11-325K4.2	4.07238
Burkitt Lymphoma	XIST	3.60127
Burkitt Lymphoma	RP11-325F22.3	3.37998
Carcinoma	HOTAIR	13.8155
Carcinoma	CDKN2B-AS1	13.7322
Carcinoma	HOTTIP	13.3935
Carcinoma	MEG3	13.1584
Carcinoma	H19	12.9426
Carcinoma	MALAT1	12.7248
Carcinoma	PVT1	12.6654
Carcinoma	GAS5	12.6104
Carcinoma	MIAT	10.3612
Carcinoma	SNHG11	8.44199
Carcinoma	CBR3-AS1	8.01302
Carcinoma	XIST	6.92686
Carcinoma	RP11-108M21.1	6.4059
Carcinoma	CCAT1	6.35896
Carcinoma	NPPA-AS1	5.98745
Carcinoma	CTD-2574D22.4	5.86046
Carcinoma	RP11-518L10.2	5.74065
Carcinoma	AP001619.2	5.64184
Carcinoma	RP11-571M6.18	5.61019
Carcinoma	RP11-18I14.7	5.54105
Carcinoma, Basal Cell	SNHG11	11.1744
Carcinoma, Basal Cell	CDKN2B-AS1	10.1537
Carcinoma, Basal Cell	MEG3	9.77826
Carcinoma, Basal Cell	HOTTIP	7.81759
Carcinoma, Basal Cell	TP53TG1	5.74909
Carcinoma, Basal Cell	H19	4.71845
Carcinoma, Basal Cell	PVT1	3.55232
Carcinoma, Basal Cell	MALAT1	3.40713
Carcinoma, Basal Cell	LINC00467	3.26566
Carcinoma, Basal Cell	LINC00863	3.21686
Carcinoma, Basal Cell	AC069278.4	3.2114
Carcinoma, Basal Cell	RP11-498E2.8	2.9706
Carcinoma, Basal Cell	RP11-529K1.2	2.93014
Carcinoma, Basal Cell	NEAT1	2.76426
Carcinoma, Basal Cell	NPPA-AS1	2.60133
Carcinoma, Basal Cell	RN7SL1	2.47481
Carcinoma, Basal Cell	CTD-2337I7.1	2.43319
Carcinoma, Basal Cell	RP11-325K4.2	2.40205
Carcinoma, Basal Cell	CTB-25B13.13	2.39269
Carcinoma, Basal Cell	TTTY15	2.14954
Carcinoma, Ductal, Breast	CDKN2B-AS1	15.9366
Carcinoma, Ductal, Breast	HOTTIP	12.6205
Carcinoma, Ductal, Breast	SNHG11	11.3566
Carcinoma, Ductal, Breast	CTD-2337I7.1	9.16139
Carcinoma, Ductal, Breast	CTB-25B13.13	9.14927
Carcinoma, Ductal, Breast	H19	8.49138
Carcinoma, Ductal, Breast	MEG3	8.36536
Carcinoma, Ductal, Breast	NPPA-AS1	7.32978
Carcinoma, Ductal, Breast	RP11-499P20.2	7.23002
Carcinoma, Ductal, Breast	LINC00849	6.99641
Carcinoma, Ductal, Breast	RP11-488I20.9	6.49396
Carcinoma, Ductal, Breast	RP11-293M10.6	6.49316
Carcinoma, Ductal, Breast	RP11-498D10.6	6.49295
Carcinoma, Ductal, Breast	CTC-241F20.3	6.49072
Carcinoma, Ductal, Breast	KB-1615E4.2	6.48403
Carcinoma, Ductal, Breast	MIAT	6.322
Carcinoma, Ductal, Breast	AC069513.3	6.30005
Carcinoma, Ductal, Breast	AC016683.6	6.29624
Carcinoma, Ductal, Breast	TP53TG1	5.56062
Carcinoma, Ductal, Breast	AC015849.16	5.01271
Carcinoma, Ehrlich Tumor	SNHG11	14.8909
Carcinoma, Ehrlich Tumor	MEG3	7.55405
Carcinoma, Ehrlich Tumor	CDKN2B-AS1	5.54142
Carcinoma, Ehrlich Tumor	RP11-529K1.2	5.11227
Carcinoma, Ehrlich Tumor	RP11-498E2.8	5.0803
Carcinoma, Ehrlich Tumor	PVT1	4.94705
Carcinoma, Ehrlich Tumor	RN7SL1	4.1161
Carcinoma, Ehrlich Tumor	TP53TG1	4.09909
Carcinoma, Ehrlich Tumor	RP11-193H5.1	3.89827
Carcinoma, Ehrlich Tumor	PTPRG-AS1	3.86577
Carcinoma, Ehrlich Tumor	CASC2	3.80361
Carcinoma, Ehrlich Tumor	PINK1-AS	3.7965
Carcinoma, Ehrlich Tumor	ST8SIA6-AS1	3.66855
Carcinoma, Ehrlich Tumor	MATN1-AS1	3.65835
Carcinoma, Ehrlich Tumor	RP11-429J17.7	3.63153
Carcinoma, Ehrlich Tumor	AP000304.2	3.61375
Carcinoma, Ehrlich Tumor	AC007036.5	3.60633
Carcinoma, Ehrlich Tumor	RP4-665N4.8	3.58516
Carcinoma, Ehrlich Tumor	RP11-325F22.3	3.50907
Carcinoma, Ehrlich Tumor	AC069278.4	3.37931
Carcinoma, Embryonal	SNHG11	5.92434
Carcinoma, Embryonal	MEG3	2.88506
Carcinoma, Embryonal	CDKN2B-AS1	2.75921
Carcinoma, Embryonal	HOTTIP	2.41121
Carcinoma, Embryonal	CTD-2337I7.1	1.96821
Carcinoma, Embryonal	CTB-25B13.13	1.95835
Carcinoma, Embryonal	H19	1.90996
Carcinoma, Embryonal	RP11-193H5.1	1.88616
Carcinoma, Embryonal	AC069278.4	1.85903
Carcinoma, Embryonal	SBF2-AS1	1.85334
Carcinoma, Embryonal	TP53TG1	1.83727
Carcinoma, Embryonal	LINC00863	1.83346
Carcinoma, Embryonal	AC015849.16	1.74711
Carcinoma, Embryonal	CASC2	1.74181
Carcinoma, Embryonal	RP5-886K2.3	1.7361
Carcinoma, Embryonal	RP11-221J22.1	1.7324
Carcinoma, Embryonal	RP11-95D17.1	1.72986
Carcinoma, Embryonal	RP4-798A10.2	1.72824
Carcinoma, Embryonal	RP11-24B19.4	1.72275
Carcinoma, Embryonal	RP11-14N7.2	1.71748
Carcinoma, Endometrioid	SNHG11	21.0629
Carcinoma, Endometrioid	CDKN2B-AS1	18.8951
Carcinoma, Endometrioid	MEG3	18.605
Carcinoma, Endometrioid	HOTTIP	12.4836
Carcinoma, Endometrioid	DLEU2	8.3383
Carcinoma, Endometrioid	PVT1	7.92687
Carcinoma, Endometrioid	NPPA-AS1	7.18922
Carcinoma, Endometrioid	TP53TG1	7.0655
Carcinoma, Endometrioid	RP11-325K4.2	5.32872
Carcinoma, Endometrioid	MIAT	5.23637
Carcinoma, Endometrioid	RP11-193H5.1	4.81672
Carcinoma, Endometrioid	H19	4.7744
Carcinoma, Endometrioid	RP5-991G20.4	4.61023
Carcinoma, Endometrioid	LINC00467	4.28912
Carcinoma, Endometrioid	RP11-849I19.1	4.28785
Carcinoma, Endometrioid	AF131216.6	4.22488
Carcinoma, Endometrioid	AC007566.10	4.21638
Carcinoma, Endometrioid	AC017116.11	4.19799
Carcinoma, Endometrioid	SNHG3	4.05713
Carcinoma, Endometrioid	AC069278.4	3.93177
Carcinoma, Hepatocellular	H19	10.7964
Carcinoma, Hepatocellular	HOTAIR	10.4216
Carcinoma, Hepatocellular	HOTTIP	10.3862
Carcinoma, Hepatocellular	MALAT1	10.084
Carcinoma, Hepatocellular	MEG3	8.5186
Carcinoma, Hepatocellular	GAS5	7.58208
Carcinoma, Hepatocellular	CDKN2B-AS1	7.02628
Carcinoma, Hepatocellular	XIST	6.05724
Carcinoma, Hepatocellular	CCAT1	4.61104
Carcinoma, Hepatocellular	TUG1	4.54626
Carcinoma, Hepatocellular	NEAT1	4.5376
Carcinoma, Hepatocellular	PVT1	4.50714
Carcinoma, Hepatocellular	CRNDE	4.45652
Carcinoma, Hepatocellular	KCNQ1OT1	4.43813
Carcinoma, Hepatocellular	FENDRR	3.78826
Carcinoma, Hepatocellular	CTD-2574D22.4	3.45301
Carcinoma, Hepatocellular	TP53TG1	3.3919
Carcinoma, Hepatocellular	ZNF518A	3.34237
Carcinoma, Hepatocellular	ZNRD1-AS1	3.04827
Carcinoma, Hepatocellular	CTA-204B4.6	2.98419
Carcinoma, Neuroendocrine	SNHG11	12.327
Carcinoma, Neuroendocrine	MEG3	9.07641
Carcinoma, Neuroendocrine	CDKN2B-AS1	8.65053
Carcinoma, Neuroendocrine	HOTTIP	7.25382
Carcinoma, Neuroendocrine	RP11-193H5.1	6.76703
Carcinoma, Neuroendocrine	AC015849.16	6.62175
Carcinoma, Neuroendocrine	RP5-886K2.3	6.60181
Carcinoma, Neuroendocrine	RP11-221J22.1	6.5908
Carcinoma, Neuroendocrine	RP11-24B19.4	6.5827
Carcinoma, Neuroendocrine	RP4-798A10.2	6.58125
Carcinoma, Neuroendocrine	RP11-14N7.2	6.57537
Carcinoma, Neuroendocrine	RP11-95D17.1	6.57248
Carcinoma, Neuroendocrine	RP11-221J22.2	6.56875
Carcinoma, Neuroendocrine	CASC2	6.38076
Carcinoma, Neuroendocrine	CTD-2337I7.1	6.23083
Carcinoma, Neuroendocrine	CTB-25B13.13	6.20469
Carcinoma, Neuroendocrine	NPPA-AS1	6.11107
Carcinoma, Neuroendocrine	H19	5.28514
Carcinoma, Neuroendocrine	AC069513.3	5.19524
Carcinoma, Neuroendocrine	AC016683.6	5.18084
Carcinoma, Non-Small-Cell Lung	MALAT1	17.6021
Carcinoma, Non-Small-Cell Lung	H19	15.6493
Carcinoma, Non-Small-Cell Lung	HOTAIR	15.5895
Carcinoma, Non-Small-Cell Lung	HOTTIP	15.2436
Carcinoma, Non-Small-Cell Lung	CDKN2B-AS1	14.7645
Carcinoma, Non-Small-Cell Lung	MEG3	13.2651
Carcinoma, Non-Small-Cell Lung	GAS5	12.5511
Carcinoma, Non-Small-Cell Lung	CCAT1	10.9634
Carcinoma, Non-Small-Cell Lung	TP53TG1	10.2468
Carcinoma, Non-Small-Cell Lung	NEAT1	9.61982
Carcinoma, Non-Small-Cell Lung	XIST	9.43919
Carcinoma, Non-Small-Cell Lung	PVT1	9.19853
Carcinoma, Non-Small-Cell Lung	TUG1	8.87551
Carcinoma, Non-Small-Cell Lung	FENDRR	7.92483
Carcinoma, Non-Small-Cell Lung	KCNQ1OT1	7.21511
Carcinoma, Non-Small-Cell Lung	CASC2	6.71372
Carcinoma, Non-Small-Cell Lung	LINC00473	6.43812
Carcinoma, Non-Small-Cell Lung	SNHG11	6.18462
Carcinoma, Non-Small-Cell Lung	SBF2-AS1	6.14156
Carcinoma, Non-Small-Cell Lung	TP73-AS1	5.98959
Carcinoma, Oral	HOTAIR	7.86867
Carcinoma, Oral	PVT1	7.81142
Carcinoma, Oral	RP11-193H5.1	7.52229
Carcinoma, Oral	RP11-24B19.4	7.3572
Carcinoma, Oral	RP11-14N7.2	7.34528
Carcinoma, Oral	AC015849.16	7.32478
Carcinoma, Oral	RP11-221J22.2	7.32034
Carcinoma, Oral	RP11-221J22.1	7.31747
Carcinoma, Oral	RP4-798A10.2	7.31193
Carcinoma, Oral	RP5-886K2.3	7.30461
Carcinoma, Oral	RP11-95D17.1	7.28029
Carcinoma, Oral	MIAT	7.18553
Carcinoma, Oral	NPPA-AS1	7.18508
Carcinoma, Oral	CASC2	6.82242
Carcinoma, Oral	CDKN2B-AS1	6.75193
Carcinoma, Oral	SNHG11	6.67799
Carcinoma, Oral	AC069513.3	6.42648
Carcinoma, Oral	MEG3	6.39889
Carcinoma, Oral	GAS5	6.37675
Carcinoma, Oral	AC016683.6	6.35367
Carcinoma, Renal Cell	H19	3.68791
Carcinoma, Renal Cell	MALAT1	3.50676
Carcinoma, Renal Cell	HOTAIR	3.46317
Carcinoma, Renal Cell	HOTTIP	3.15242
Carcinoma, Renal Cell	XIST	2.65713
Carcinoma, Renal Cell	CRNDE	2.58605
Carcinoma, Renal Cell	NEAT1	2.15981
Carcinoma, Renal Cell	MEG3	1.98028
Carcinoma, Renal Cell	ZNF518A	1.97425
Carcinoma, Renal Cell	KCNQ1OT1	1.87291
Carcinoma, Renal Cell	GAS5	1.8129
Carcinoma, Renal Cell	SNHG11	1.73692
Carcinoma, Renal Cell	CTA-204B4.6	1.60807
Carcinoma, Renal Cell	RP11-819C21.1	1.54483
Carcinoma, Renal Cell	RP13-507I23.1	1.51347
Carcinoma, Renal Cell	TUG1	1.51165
Carcinoma, Renal Cell	SNHG16	1.50472
Carcinoma, Renal Cell	CTB-89H12.4	1.5004
Carcinoma, Renal Cell	RP4-773N10.5	1.49995
Carcinoma, Renal Cell	HOXA11-AS	1.4707
Carcinoma, Small Cell	SNHG11	4.44579
Carcinoma, Small Cell	MEG3	3.50083
Carcinoma, Small Cell	RP11-193H5.1	2.61579
Carcinoma, Small Cell	RP11-221J22.2	2.35163
Carcinoma, Small Cell	RP11-24B19.4	2.3468
Carcinoma, Small Cell	RP11-95D17.1	2.34563
Carcinoma, Small Cell	RP11-14N7.2	2.34252
Carcinoma, Small Cell	RP4-798A10.2	2.33848
Carcinoma, Small Cell	RP11-221J22.1	2.33528
Carcinoma, Small Cell	RP5-886K2.3	2.33122
Carcinoma, Small Cell	AC015849.16	2.32741
Carcinoma, Small Cell	CASC2	2.30447
Carcinoma, Small Cell	HOTAIR	2.16311
Carcinoma, Small Cell	DLEU2	2.11533
Carcinoma, Small Cell	RP11-105N14.1	2.08826
Carcinoma, Small Cell	PVT1	2.08455
Carcinoma, Small Cell	TINCR	2.07078
Carcinoma, Small Cell	HOTTIP	2.04933
Carcinoma, Small Cell	SNHG10	2.04133
Carcinoma, Small Cell	CTC-550B14.6	1.97833
Carcinoma, Squamous Cell	HOTAIR	10.1301
Carcinoma, Squamous Cell	MALAT1	9.47324
Carcinoma, Squamous Cell	H19	8.46889
Carcinoma, Squamous Cell	HOTTIP	8.33384
Carcinoma, Squamous Cell	GAS5	7.56109
Carcinoma, Squamous Cell	MEG3	6.27716
Carcinoma, Squamous Cell	XIST	6.22626
Carcinoma, Squamous Cell	TUG1	5.77207
Carcinoma, Squamous Cell	CRNDE	5.65549
Carcinoma, Squamous Cell	NEAT1	5.61749
Carcinoma, Squamous Cell	PVT1	4.82213
Carcinoma, Squamous Cell	CDKN2B-AS1	4.81018
Carcinoma, Squamous Cell	CCAT1	4.61629
Carcinoma, Squamous Cell	KCNQ1OT1	4.52817
Carcinoma, Squamous Cell	TP53TG1	3.85675
Carcinoma, Squamous Cell	CTD-2574D22.4	3.33256
Carcinoma, Squamous Cell	SNHG16	3.31803
Carcinoma, Squamous Cell	TP73-AS1	3.1093
Carcinoma, Squamous Cell	FENDRR	3.00681
Carcinoma, Squamous Cell	LEF1-AS1	2.99705
Cardiomegaly	MEG3	9.2231
Cardiomegaly	SNHG11	6.9289
Cardiomegaly	PTPRG-AS1	5.76351
Cardiomegaly	PVT1	4.91839
Cardiomegaly	DANCR	4.72716
Cardiomegaly	HOTTIP	3.62454
Cardiomegaly	DGCR5	3.36786
Cardiomegaly	CDKN2B-AS1	3.26241
Cardiomegaly	RP11-193H5.1	3.07951
Cardiomegaly	ST8SIA6-AS1	2.92696
Cardiomegaly	MIR155HG	2.80705
Cardiomegaly	HOTAIRM1	2.79109
Cardiomegaly	NPPA-AS1	2.77492
Cardiomegaly	DLEU2	2.63762
Cardiomegaly	RP11-325F22.3	2.58567
Cardiomegaly	ZFAS1	2.52088
Cardiomegaly	RP4-665N4.8	2.43583
Cardiomegaly	AC007036.5	2.40254
Cardiomegaly	AP000304.2	2.387
Cardiomegaly	RP11-38P22.2	2.38446
Cardiomyopathies	MEG3	17.8123
Cardiomyopathies	SNHG11	15.3022
Cardiomyopathies	CDKN2B-AS1	9.48483
Cardiomyopathies	PVT1	9.42479
Cardiomyopathies	HOTTIP	8.36924
Cardiomyopathies	NPPA-AS1	8.33202
Cardiomyopathies	PTPRG-AS1	7.93438
Cardiomyopathies	H19	7.34662
Cardiomyopathies	MIAT	7.04499
Cardiomyopathies	CBR3-AS1	7.03102
Cardiomyopathies	AP001619.2	5.38654
Cardiomyopathies	RP11-18I14.7	5.29229
Cardiomyopathies	DANCR	5.22107
Cardiomyopathies	RP11-193H5.1	5.0529
Cardiomyopathies	AP000304.2	4.88091
Cardiomyopathies	AC007036.5	4.8779
Cardiomyopathies	CASC2	4.84652
Cardiomyopathies	RP4-665N4.8	4.83386
Cardiomyopathies	CTD-2517M14.5	4.81513
Cardiomyopathies	CTB-102L5.7	4.70141
Cardiomyopathy, Dilated	SNHG11	5.85425
Cardiomyopathy, Dilated	MEG3	3.12332
Cardiomyopathy, Dilated	RP11-193H5.1	2.78542
Cardiomyopathy, Dilated	CTB-25B13.13	2.71009
Cardiomyopathy, Dilated	CTD-2337I7.1	2.68918
Cardiomyopathy, Dilated	LINC00863	2.60035
Cardiomyopathy, Dilated	AC069278.4	2.57407
Cardiomyopathy, Dilated	AC015849.16	2.40768
Cardiomyopathy, Dilated	RP5-886K2.3	2.40646
Cardiomyopathy, Dilated	RP4-798A10.2	2.40578
Cardiomyopathy, Dilated	RP11-95D17.1	2.4019
Cardiomyopathy, Dilated	AC010226.4	2.3972
Cardiomyopathy, Dilated	RP11-221J22.2	2.39597
Cardiomyopathy, Dilated	RP11-221J22.1	2.39397
Cardiomyopathy, Dilated	RP11-24B19.4	2.38516
Cardiomyopathy, Dilated	RP11-14N7.2	2.37367
Cardiomyopathy, Dilated	SNHG10	2.34584
Cardiomyopathy, Dilated	AC069513.3	2.30687
Cardiomyopathy, Dilated	AC016683.6	2.2883
Cardiomyopathy, Dilated	RP11-499P20.2	2.23794
Cardiomyopathy, Hypertrophic	SNHG11	5.4014
Cardiomyopathy, Hypertrophic	MEG3	3.81908
Cardiomyopathy, Hypertrophic	H19	2.10656
Cardiomyopathy, Hypertrophic	RP11-193H5.1	1.92927
Cardiomyopathy, Hypertrophic	HOTTIP	1.91341
Cardiomyopathy, Hypertrophic	CASC2	1.74619
Cardiomyopathy, Hypertrophic	RP11-95D17.1	1.73152
Cardiomyopathy, Hypertrophic	RP11-221J22.2	1.7226
Cardiomyopathy, Hypertrophic	RP4-798A10.2	1.72105
Cardiomyopathy, Hypertrophic	RP5-886K2.3	1.7198
Cardiomyopathy, Hypertrophic	AC015849.16	1.71646
Cardiomyopathy, Hypertrophic	RP11-221J22.1	1.71582
Cardiomyopathy, Hypertrophic	RP11-14N7.2	1.71532
Cardiomyopathy, Hypertrophic	RP11-24B19.4	1.71209
Cardiomyopathy, Hypertrophic	RP11-429J17.7	1.68839
Cardiomyopathy, Hypertrophic	MATN1-AS1	1.68753
Cardiomyopathy, Hypertrophic	PTPRG-AS1	1.67696
Cardiomyopathy, Hypertrophic	SNHG10	1.66478
Cardiomyopathy, Hypertrophic	RP11-529K1.2	1.63215
Cardiomyopathy, Hypertrophic	RP11-498E2.8	1.62142
Cardiovascular Diseases	CDKN2B-AS1	13.6977
Cardiovascular Diseases	MEG3	12.1601
Cardiovascular Diseases	SNHG11	12.1142
Cardiovascular Diseases	NPPA-AS1	11.623
Cardiovascular Diseases	HOTTIP	10.7014
Cardiovascular Diseases	PVT1	10.3877
Cardiovascular Diseases	RP11-18I14.7	7.78434
Cardiovascular Diseases	MIAT	7.78395
Cardiovascular Diseases	AP001619.2	7.75743
Cardiovascular Diseases	H19	6.47972
Cardiovascular Diseases	RP11-571M6.18	6.21596
Cardiovascular Diseases	RP11-518L10.2	6.20669
Cardiovascular Diseases	DLEU2	5.96001
Cardiovascular Diseases	RP11-193H5.1	5.76364
Cardiovascular Diseases	CBR3-AS1	5.47125
Cardiovascular Diseases	CTD-2337I7.1	5.1873
Cardiovascular Diseases	RP11-108M21.1	5.16918
Cardiovascular Diseases	CTB-25B13.13	5.02499
Cardiovascular Diseases	RP11-14N7.2	4.89143
Cardiovascular Diseases	RP11-24B19.4	4.87443
Carotid Artery Diseases	SNHG11	30.0056
Carotid Artery Diseases	CDKN2B-AS1	19.3117
Carotid Artery Diseases	PVT1	16.2435
Carotid Artery Diseases	RP11-529K1.2	12.6758
Carotid Artery Diseases	RP11-498E2.8	12.5273
Carotid Artery Diseases	TP53TG1	12.1589
Carotid Artery Diseases	MALAT1	11.1808
Carotid Artery Diseases	CCAT1	10.5089
Carotid Artery Diseases	RN7SL1	10.3631
Carotid Artery Diseases	PINK1-AS	10.1771
Carotid Artery Diseases	NEAT1	9.70953
Carotid Artery Diseases	SBF2-AS1	8.01349
Carotid Artery Diseases	LINC00342	7.92086
Carotid Artery Diseases	CASC2	7.71091
Carotid Artery Diseases	RP11-686D22.8	6.92009
Carotid Artery Diseases	RP11-325K4.2	6.84684
Carotid Artery Diseases	HOTTIP	6.82016
Carotid Artery Diseases	H19	6.63073
Carotid Artery Diseases	RP11-57H14.4	6.54865
Carotid Artery Diseases	AP000304.2	6.44898
Cataract	MEG3	1.9835
Cataract	H19	1.96748
Cataract	HOTTIP	1.56447
Cataract	RP11-727A23.5	1.40852
Cataract	TTTY15	1.40312
Cataract	DANCR	1.33757
Cataract	RP11-214O1.2	1.29071
Cataract	RP11-996F15.2	1.21703
Cataract	RP11-277P12.20	1.20315
Cataract	LINC00263	1.20035
Cataract	RP11-452L6.5	1.1966
Cataract	RP11-457M11.2	1.11311
Cataract	RP11-498P14.3	1.10722
Cataract	XXbac-BPG300A18.13	1.10572
Cataract	SCARNA10	0.960663
Cataract	CTD-3138B18.5	0.957916
Cataract	RP11-282O18.6	0.897749
Cataract	RP11-1103G16.1	0.861086
Cataract	RP11-264B17.3	0.855851
Cataract	CDKN2B-AS1	0.751936
Central Nervous System Diseases	MEG3	30.3428
Central Nervous System Diseases	DANCR	17.8618
Central Nervous System Diseases	HOTTIP	16.5342
Central Nervous System Diseases	RAMP2-AS1	13.2339
Central Nervous System Diseases	H19	12.7578
Central Nervous System Diseases	HOTAIR	11.9274
Central Nervous System Diseases	PTPRG-AS1	10.5582
Central Nervous System Diseases	CDKN2B-AS1	10.3516
Central Nervous System Diseases	DLEU2	9.65562
Central Nervous System Diseases	GAS5	9.50453
Central Nervous System Diseases	LINC00663	8.77828
Central Nervous System Diseases	RP13-49I15.5	8.05273
Central Nervous System Diseases	HOTAIRM1	7.32333
Central Nervous System Diseases	RP11-398K22.12	7.24735
Central Nervous System Diseases	DGCR5	6.73868
Central Nervous System Diseases	BZRAP1-AS1	6.61492
Central Nervous System Diseases	ZBED3-AS1	6.60322
Central Nervous System Diseases	RP11-98D18.9	6.51792
Central Nervous System Diseases	RP11-290F20.3	6.44765
Central Nervous System Diseases	LINC00689	6.09917
Cerebellar Neoplasms	SNHG11	11.9045
Cerebellar Neoplasms	CDKN2B-AS1	5.01426
Cerebellar Neoplasms	MEG3	4.45783
Cerebellar Neoplasms	CTD-2337I7.1	4.26677
Cerebellar Neoplasms	CTB-25B13.13	4.2188
Cerebellar Neoplasms	HOTTIP	4.02036
Cerebellar Neoplasms	RP11-193H5.1	3.71009
Cerebellar Neoplasms	AC069278.4	3.62218
Cerebellar Neoplasms	LINC00863	3.60455
Cerebellar Neoplasms	AC015849.16	3.47593
Cerebellar Neoplasms	RP11-221J22.1	3.44
Cerebellar Neoplasms	RP5-886K2.3	3.43746
Cerebellar Neoplasms	RP11-24B19.4	3.42029
Cerebellar Neoplasms	RP4-798A10.2	3.41921
Cerebellar Neoplasms	RP11-14N7.2	3.41431
Cerebellar Neoplasms	RP11-95D17.1	3.41145
Cerebellar Neoplasms	RP11-221J22.2	3.38419
Cerebellar Neoplasms	RP11-293M10.6	3.38023
Cerebellar Neoplasms	RP11-498D10.6	3.37122
Cerebellar Neoplasms	KB-1615E4.2	3.35841
Cerebral Hemorrhage	SNHG11	9.76054
Cerebral Hemorrhage	MEG3	7.64604
Cerebral Hemorrhage	CDKN2B-AS1	5.79143
Cerebral Hemorrhage	HOTTIP	5.60219
Cerebral Hemorrhage	RP11-193H5.1	4.94185
Cerebral Hemorrhage	CTB-25B13.13	4.84416
Cerebral Hemorrhage	CTD-2337I7.1	4.83366
Cerebral Hemorrhage	AC015849.16	4.429
Cerebral Hemorrhage	RP5-886K2.3	4.4278
Cerebral Hemorrhage	RP4-798A10.2	4.41195
Cerebral Hemorrhage	RP11-95D17.1	4.40509
Cerebral Hemorrhage	RP11-221J22.1	4.40202
Cerebral Hemorrhage	RP11-221J22.2	4.40039
Cerebral Hemorrhage	RP11-24B19.4	4.38693
Cerebral Hemorrhage	RP11-14N7.2	4.37373
Cerebral Hemorrhage	LINC00863	3.90493
Cerebral Hemorrhage	AC010226.4	3.88065
Cerebral Hemorrhage	AC069278.4	3.86968
Cerebral Hemorrhage	AC069513.3	3.8237
Cerebral Hemorrhage	AC016683.6	3.79212
Cerebral Infarction	SNHG11	12.5812
Cerebral Infarction	MEG3	7.90395
Cerebral Infarction	MIAT	4.48414
Cerebral Infarction	CBR3-AS1	3.72879
Cerebral Infarction	DGCR5	3.65732
Cerebral Infarction	PVT1	3.6014
Cerebral Infarction	FOXN3-AS1	3.35226
Cerebral Infarction	RP11-693J15.5	3.27022
Cerebral Infarction	CTD-2517M14.5	3.26886
Cerebral Infarction	RP11-126O1.5	3.26765
Cerebral Infarction	RP11-611D20.2	3.2346
Cerebral Infarction	RP11-193H5.1	3.1895
Cerebral Infarction	RP11-518L10.2	3.15302
Cerebral Infarction	RP11-529K1.2	3.14875
Cerebral Infarction	RP11-498E2.8	3.12931
Cerebral Infarction	RP11-571M6.18	3.10849
Cerebral Infarction	AP000304.2	3.0852
Cerebral Infarction	AC007036.5	3.06036
Cerebral Infarction	RP11-429J17.7	3.00202
Cerebral Infarction	RP4-665N4.8	2.97382
Cerebral Ischemia	SNHG11	17.1662
Cerebral Ischemia	RP11-518L10.2	8.61601
Cerebral Ischemia	RP11-571M6.18	8.53062
Cerebral Ischemia	NPPA-AS1	7.24418
Cerebral Ischemia	FOXN3-AS1	6.63489
Cerebral Ischemia	RP11-611D20.2	6.62929
Cerebral Ischemia	RP11-126O1.5	6.60755
Cerebral Ischemia	RP11-693J15.5	6.60673
Cerebral Ischemia	RP11-373L8.2	6.48376
Cerebral Ischemia	RP11-256L11.3	6.45346
Cerebral Ischemia	SOS1-IT1	6.41707
Cerebral Ischemia	CBR3-AS1	6.35178
Cerebral Ischemia	CDKN2B-AS1	6.0856
Cerebral Ischemia	RP3-510O8.4	5.76094
Cerebral Ischemia	RP11-104H15.7	5.6497
Cerebral Ischemia	RP11-18I14.7	5.55136
Cerebral Ischemia	AP001062.7	5.52585
Cerebral Ischemia	AP001619.2	5.4376
Cerebral Ischemia	KDM5B-AS1	5.39435
Cerebral Ischemia	RP11-108M21.1	5.39172
Cervical Intraepithelial Neoplasia	SNHG11	23.3086
Cervical Intraepithelial Neoplasia	MEG3	17.0903
Cervical Intraepithelial Neoplasia	TP53TG1	14.3533
Cervical Intraepithelial Neoplasia	LINC00863	13.0424
Cervical Intraepithelial Neoplasia	AC069278.4	13.0108
Cervical Intraepithelial Neoplasia	CDKN2B-AS1	11.2248
Cervical Intraepithelial Neoplasia	SBF2-AS1	9.74021
Cervical Intraepithelial Neoplasia	LINC00467	8.31487
Cervical Intraepithelial Neoplasia	DANCR	8.25922
Cervical Intraepithelial Neoplasia	LINC00342	8.10888
Cervical Intraepithelial Neoplasia	HOTTIP	7.91561
Cervical Intraepithelial Neoplasia	CTB-25B13.13	7.72601
Cervical Intraepithelial Neoplasia	FENDRR	7.69443
Cervical Intraepithelial Neoplasia	CTD-2337I7.1	7.5879
Cervical Intraepithelial Neoplasia	RN7SL1	7.30674
Cervical Intraepithelial Neoplasia	DGCR5	6.61928
Cervical Intraepithelial Neoplasia	LINC00473	6.61216
Cervical Intraepithelial Neoplasia	AC108488.3	6.55848
Cervical Intraepithelial Neoplasia	RP11-795F19.1	6.39533
Cervical Intraepithelial Neoplasia	RP11-121C2.2	6.37874
Cervical Neoplasms	SNHG11	22.756
Cervical Neoplasms	MEG3	17.607
Cervical Neoplasms	TP53TG1	14.5705
Cervical Neoplasms	LINC00863	13.0356
Cervical Neoplasms	AC069278.4	13.0122
Cervical Neoplasms	CDKN2B-AS1	11.1587
Cervical Neoplasms	SBF2-AS1	9.8771
Cervical Neoplasms	DANCR	9.16668
Cervical Neoplasms	LINC00467	8.17796
Cervical Neoplasms	LINC00342	8.14749
Cervical Neoplasms	HOTTIP	8.08548
Cervical Neoplasms	FENDRR	8.08066
Cervical Neoplasms	CTB-25B13.13	7.46559
Cervical Neoplasms	RN7SL1	7.41771
Cervical Neoplasms	CTD-2337I7.1	7.31829
Cervical Neoplasms	LINC00473	6.7932
Cervical Neoplasms	DGCR5	6.64666
Cervical Neoplasms	AC108488.3	6.55025
Cervical Neoplasms	RP11-121C2.2	6.40808
Cervical Neoplasms	RP11-795F19.1	6.38494
Child Development Disorders, Pervasive	AC015849.16	5.36319
Child Development Disorders, Pervasive	RP11-24B19.4	5.3573
Child Development Disorders, Pervasive	RP11-14N7.2	5.35586
Child Development Disorders, Pervasive	RP11-221J22.1	5.34603
Child Development Disorders, Pervasive	RP4-798A10.2	5.31396
Child Development Disorders, Pervasive	RP5-886K2.3	5.30222
Child Development Disorders, Pervasive	RP11-95D17.1	5.29974
Child Development Disorders, Pervasive	RP11-221J22.2	5.29182
Child Development Disorders, Pervasive	SNHG11	4.7485
Child Development Disorders, Pervasive	CASC2	4.66418
Child Development Disorders, Pervasive	RP11-193H5.1	4.40962
Child Development Disorders, Pervasive	RP11-571M6.18	3.9981
Child Development Disorders, Pervasive	RP11-518L10.2	3.97274
Child Development Disorders, Pervasive	CTD-2337I7.1	3.94106
Child Development Disorders, Pervasive	AC107072.2	3.8776
Child Development Disorders, Pervasive	RP11-849F2.9	3.87119
Child Development Disorders, Pervasive	AC016683.6	3.87058
Child Development Disorders, Pervasive	CTB-25B13.13	3.86675
Child Development Disorders, Pervasive	AC069513.3	3.85141
Child Development Disorders, Pervasive	SNHG10	3.80533
Chlamydia Infections	SNHG11	12.7331
Chlamydia Infections	CDKN2B-AS1	9.26515
Chlamydia Infections	DLEU2	7.72334
Chlamydia Infections	MEG3	7.59363
Chlamydia Infections	RP11-193H5.1	7.08116
Chlamydia Infections	HOTTIP	6.53544
Chlamydia Infections	AC010226.4	6.21035
Chlamydia Infections	RP11-105N14.1	5.4792
Chlamydia Infections	MIR3184	5.47643
Chlamydia Infections	AC069513.3	5.42128
Chlamydia Infections	CTC-550B14.6	5.40017
Chlamydia Infections	RP11-24B19.4	5.33347
Chlamydia Infections	RP11-221J22.2	5.32344
Chlamydia Infections	RP4-798A10.2	5.31849
Chlamydia Infections	RP5-886K2.3	5.31709
Chlamydia Infections	AC015849.16	5.31671
Chlamydia Infections	RP11-221J22.1	5.30839
Chlamydia Infections	RP11-16B13.1	5.30163
Chlamydia Infections	RP11-95D17.1	5.29907
Chlamydia Infections	RP11-14N7.2	5.27951
Cholangiocarcinoma	SNHG11	6.69329
Cholangiocarcinoma	MEG3	5.03985
Cholangiocarcinoma	HOTTIP	2.63917
Cholangiocarcinoma	PVT1	2.22273
Cholangiocarcinoma	CDKN2B-AS1	2.17124
Cholangiocarcinoma	RP11-193H5.1	2.13984
Cholangiocarcinoma	H19	2.0131
Cholangiocarcinoma	RP11-529K1.2	1.84986
Cholangiocarcinoma	RP11-498E2.8	1.84776
Cholangiocarcinoma	AC069278.4	1.70799
Cholangiocarcinoma	CASC2	1.70669
Cholangiocarcinoma	SNHG10	1.70637
Cholangiocarcinoma	RP11-429J17.7	1.69928
Cholangiocarcinoma	MATN1-AS1	1.69889
Cholangiocarcinoma	PTPRG-AS1	1.67194
Cholangiocarcinoma	RP11-95D17.1	1.63499
Cholangiocarcinoma	RP5-886K2.3	1.63078
Cholangiocarcinoma	DLEU2	1.63035
Cholangiocarcinoma	RP11-221J22.2	1.62859
Cholangiocarcinoma	RP4-798A10.2	1.62683
Cholesteatoma	SNHG11	8.52505
Cholesteatoma	CTD-2337I7.1	4.11735
Cholesteatoma	CTB-25B13.13	4.09937
Cholesteatoma	AC015849.16	3.61587
Cholesteatoma	RP11-221J22.1	3.58417
Cholesteatoma	RP5-886K2.3	3.57194
Cholesteatoma	RP4-798A10.2	3.56821
Cholesteatoma	RP11-24B19.4	3.56819
Cholesteatoma	RP11-95D17.1	3.56381
Cholesteatoma	RP11-14N7.2	3.55624
Cholesteatoma	RP11-221J22.2	3.53222
Cholesteatoma	RP11-193H5.1	3.31751
Cholesteatoma	LINC00863	3.26992
Cholesteatoma	RP11-498D10.6	3.24272
Cholesteatoma	AC069278.4	3.24016
Cholesteatoma	RP11-293M10.6	3.2388
Cholesteatoma	KB-1615E4.2	3.23642
Cholesteatoma	CTC-241F20.3	3.22772
Cholesteatoma	RP11-488I20.9	3.22411
Cholesteatoma	SNHG10	3.14732
Chondrodysplasia Punctata	RP11-108M21.1	13.0335
Chondrodysplasia Punctata	CBR3-AS1	10.0496
Chondrodysplasia Punctata	PVT1	9.30278
Chondrodysplasia Punctata	RP11-571M6.18	8.47481
Chondrodysplasia Punctata	RP11-518L10.2	8.3698
Chondrodysplasia Punctata	RP11-18I14.7	7.50586
Chondrodysplasia Punctata	AP001619.2	7.48773
Chondrodysplasia Punctata	NPPA-AS1	7.26331
Chondrodysplasia Punctata	CCAT1	7.04759
Chondrodysplasia Punctata	SNHG11	6.59305
Chondrodysplasia Punctata	CASC2	6.0953
Chondrodysplasia Punctata	CTB-102L5.7	5.67513
Chondrodysplasia Punctata	PTPRG-AS1	5.56744
Chondrodysplasia Punctata	RP1-193H18.2	5.47385
Chondrodysplasia Punctata	RP11-693J15.5	5.41043
Chondrodysplasia Punctata	FOXN3-AS1	5.39845
Chondrodysplasia Punctata	CTD-2517M14.5	5.3464
Chondrodysplasia Punctata	RP11-108M9.3	5.34288
Chondrodysplasia Punctata	KDM5B-AS1	5.33153
Chondrodysplasia Punctata	PINK1-AS	5.29599
Chordoma	MEG3	23.3152
Chordoma	DGCR5	11.8957
Chordoma	DANCR	11.5274
Chordoma	SNHG11	11.494
Chordoma	RAMP2-AS1	10.3478
Chordoma	LINC00663	9.85102
Chordoma	CDKN2B-AS1	9.40092
Chordoma	RP11-398K22.12	8.55813
Chordoma	HOTTIP	8.47053
Chordoma	PTPRG-AS1	8.20996
Chordoma	DLEU2	7.17296
Chordoma	PVT1	6.98942
Chordoma	LINC00689	6.64141
Chordoma	MIAT	6.48918
Chordoma	AL022344.4	6.25392
Chordoma	RP11-331F9.10	6.2305
Chordoma	FLI1-AS1	6.21817
Chordoma	RP4-665N4.8	5.17032
Chordoma	AC007036.5	5.03395
Chordoma	AP000304.2	5.02115
Choriocarcinoma	MEG3	16.6838
Choriocarcinoma	CDKN2B-AS1	13.1374
Choriocarcinoma	HOTTIP	12.4887
Choriocarcinoma	H19	11.2953
Choriocarcinoma	SNHG11	9.10992
Choriocarcinoma	NPPA-AS1	7.82922
Choriocarcinoma	PVT1	6.10653
Choriocarcinoma	CASC2	5.84616
Choriocarcinoma	PTPRG-AS1	5.33596
Choriocarcinoma	DANCR	5.02855
Choriocarcinoma	HOTAIR	5.01675
Choriocarcinoma	MIAT	4.93336
Choriocarcinoma	RP11-193H5.1	4.52803
Choriocarcinoma	GAS5	4.50876
Choriocarcinoma	AC015849.16	4.45362
Choriocarcinoma	RP5-886K2.3	4.45008
Choriocarcinoma	RP11-14N7.2	4.44712
Choriocarcinoma	RP11-221J22.1	4.43286
Choriocarcinoma	RP11-24B19.4	4.43159
Choriocarcinoma	RP11-221J22.2	4.42749
Cicatrix	SNHG11	12.6759
Cicatrix	MEG3	9.603
Cicatrix	CDKN2B-AS1	6.57647
Cicatrix	PVT1	6.10651
Cicatrix	PTPRG-AS1	4.38819
Cicatrix	AP000304.2	4.14015
Cicatrix	AC007036.5	4.12936
Cicatrix	RP4-665N4.8	4.12936
Cicatrix	RN7SL1	3.72959
Cicatrix	CBR3-AS1	3.45689
Cicatrix	RP11-529K1.2	3.40278
Cicatrix	RP11-498E2.8	3.37501
Cicatrix	CTD-2517M14.5	3.37497
Cicatrix	AL022344.4	3.32694
Cicatrix	RP11-331F9.10	3.30495
Cicatrix	FLI1-AS1	3.30322
Cicatrix	MLLT4-AS1	3.19834
Cicatrix	CTD-2339L15.1	3.16999
Cicatrix	MIAT	3.16297
Cicatrix	RP11-902B17.1	3.11224
Cocaine-Related Disorders	SNHG11	6.70307
Cocaine-Related Disorders	MEG3	2.81901
Cocaine-Related Disorders	RP11-611D20.2	2.80844
Cocaine-Related Disorders	RP11-126O1.5	2.78145
Cocaine-Related Disorders	RP11-518L10.2	2.76277
Cocaine-Related Disorders	RP11-571M6.18	2.7613
Cocaine-Related Disorders	RP11-693J15.5	2.74343
Cocaine-Related Disorders	FOXN3-AS1	2.73132
Cocaine-Related Disorders	NPPA-AS1	2.70571
Cocaine-Related Disorders	AC015849.16	2.51089
Cocaine-Related Disorders	SOS1-IT1	2.50147
Cocaine-Related Disorders	RP11-373L8.2	2.50143
Cocaine-Related Disorders	RP11-14N7.2	2.49281
Cocaine-Related Disorders	RP5-886K2.3	2.4887
Cocaine-Related Disorders	RP11-221J22.1	2.4886
Cocaine-Related Disorders	RP11-193H5.1	2.48388
Cocaine-Related Disorders	RP4-798A10.2	2.47614
Cocaine-Related Disorders	RP11-24B19.4	2.47613
Cocaine-Related Disorders	RP11-95D17.1	2.46681
Cocaine-Related Disorders	RP11-256L11.3	2.46367
Colitis	CASC2	14.1988
Colitis	AC015849.16	13.1104
Colitis	RP11-221J22.2	13.0982
Colitis	RP11-24B19.4	13.0968
Colitis	RP4-798A10.2	13.0959
Colitis	RP5-886K2.3	13.094
Colitis	RP11-14N7.2	13.0932
Colitis	RP11-95D17.1	13.093
Colitis	RP11-221J22.1	13.0862
Colitis	RP11-193H5.1	11.82
Colitis	TINCR	10.2299
Colitis	PTPRG-AS1	9.64363
Colitis	RP11-849F2.9	9.1139
Colitis	AC107072.2	9.09538
Colitis	CTD-2337I7.1	8.90833
Colitis	CTB-25B13.13	8.82611
Colitis	RP11-105N14.1	8.74581
Colitis	AC069513.3	8.73836
Colitis	AC016683.6	8.72939
Colitis	SNHG11	8.46142
Colitis, Ulcerative	SNHG11	10.8088
Colitis, Ulcerative	MEG3	9.51832
Colitis, Ulcerative	HOTTIP	5.38997
Colitis, Ulcerative	CDKN2B-AS1	5.26805
Colitis, Ulcerative	RP11-193H5.1	3.58809
Colitis, Ulcerative	DLEU2	3.37259
Colitis, Ulcerative	H19	3.33055
Colitis, Ulcerative	AC069278.4	3.27267
Colitis, Ulcerative	LINC00863	3.20456
Colitis, Ulcerative	CTB-25B13.13	3.04848
Colitis, Ulcerative	CTD-2337I7.1	2.99898
Colitis, Ulcerative	MIAT	2.93758
Colitis, Ulcerative	RP5-991G20.4	2.85927
Colitis, Ulcerative	AC010226.4	2.85852
Colitis, Ulcerative	RP5-886K2.3	2.83646
Colitis, Ulcerative	CASC2	2.83512
Colitis, Ulcerative	RP11-95D17.1	2.8313
Colitis, Ulcerative	RP11-221J22.2	2.82614
Colitis, Ulcerative	RP4-798A10.2	2.82222
Colitis, Ulcerative	AC015849.16	2.82171
Colon Neoplasms	PTPRG-AS1	22.4712
Colon Neoplasms	NEAT1	16.4773
Colon Neoplasms	TUG1	15.7712
Colon Neoplasms	PVT1	14.9893
Colon Neoplasms	HOTAIR	14.9285
Colon Neoplasms	CRNDE	14.4428
Colon Neoplasms	TP53TG1	14.1583
Colon Neoplasms	CCAT1	14.1122
Colon Neoplasms	MALAT1	14.0525
Colon Neoplasms	GAS5	13.9497
Colon Neoplasms	MEG3	13.8003
Colon Neoplasms	ST8SIA6-AS1	13.7336
Colon Neoplasms	DANCR	13.5368
Colon Neoplasms	HOTTIP	13.2007
Colon Neoplasms	LEF1-AS1	13.1749
Colon Neoplasms	ZFAS1	13.0965
Colon Neoplasms	H19	12.7074
Colon Neoplasms	TINCR	12.254
Colon Neoplasms	CASC2	12.241
Colon Neoplasms	HOTAIRM1	11.7658
Colonic Neoplasms	HOTAIR	4.38668
Colonic Neoplasms	H19	4.09625
Colonic Neoplasms	HOTTIP	3.81197
Colonic Neoplasms	MALAT1	3.7616
Colonic Neoplasms	MEG3	3.05302
Colonic Neoplasms	XIST	3.01243
Colonic Neoplasms	CRNDE	2.85108
Colonic Neoplasms	GAS5	2.4872
Colonic Neoplasms	NEAT1	2.21786
Colonic Neoplasms	ZNF518A	2.18005
Colonic Neoplasms	KCNQ1OT1	2.06476
Colonic Neoplasms	TUG1	2.01042
Colonic Neoplasms	CTA-204B4.6	1.82843
Colonic Neoplasms	RP11-492E3.1	1.82753
Colonic Neoplasms	SNHG16	1.79305
Colonic Neoplasms	RP11-819C21.1	1.7502
Colonic Neoplasms	CTB-89H12.4	1.70058
Colonic Neoplasms	RP13-507I23.1	1.6895
Colonic Neoplasms	RP4-773N10.5	1.65871
Colonic Neoplasms	HOXA11-AS	1.63157
Colorectal Neoplasms	HOTAIR	4.77446
Colorectal Neoplasms	MALAT1	4.64805
Colorectal Neoplasms	H19	4.098
Colorectal Neoplasms	HOTTIP	3.68467
Colorectal Neoplasms	XIST	3.4223
Colorectal Neoplasms	CRNDE	3.10546
Colorectal Neoplasms	GAS5	3.0459
Colorectal Neoplasms	NEAT1	2.84858
Colorectal Neoplasms	MEG3	2.59613
Colorectal Neoplasms	TUG1	2.53015
Colorectal Neoplasms	KCNQ1OT1	2.35306
Colorectal Neoplasms	ZNF518A	2.13251
Colorectal Neoplasms	PVT1	2.04944
Colorectal Neoplasms	CCAT1	1.89606
Colorectal Neoplasms	SNHG16	1.87194
Colorectal Neoplasms	CTA-204B4.6	1.82475
Colorectal Neoplasms	CTB-89H12.4	1.69801
Colorectal Neoplasms	RP4-773N10.5	1.66885
Colorectal Neoplasms	FENDRR	1.57701
Colorectal Neoplasms	HCG18	1.55272
Colorectal Neoplasms, Hereditary Nonpolyposis	CASC2	14.8227
Colorectal Neoplasms, Hereditary Nonpolyposis	RP11-221J22.2	13.1146
Colorectal Neoplasms, Hereditary Nonpolyposis	AC015849.16	13.1143
Colorectal Neoplasms, Hereditary Nonpolyposis	RP11-95D17.1	13.113
Colorectal Neoplasms, Hereditary Nonpolyposis	RP4-798A10.2	13.1103
Colorectal Neoplasms, Hereditary Nonpolyposis	RP5-886K2.3	13.1091
Colorectal Neoplasms, Hereditary Nonpolyposis	RP11-24B19.4	13.1034
Colorectal Neoplasms, Hereditary Nonpolyposis	RP11-14N7.2	13.097
Colorectal Neoplasms, Hereditary Nonpolyposis	RP11-221J22.1	13.0919
Colorectal Neoplasms, Hereditary Nonpolyposis	RP11-193H5.1	11.916
Colorectal Neoplasms, Hereditary Nonpolyposis	PTPRG-AS1	11.0557
Colorectal Neoplasms, Hereditary Nonpolyposis	TINCR	10.5727
Colorectal Neoplasms, Hereditary Nonpolyposis	RP11-849F2.9	9.14264
Colorectal Neoplasms, Hereditary Nonpolyposis	AC107072.2	9.1289
Colorectal Neoplasms, Hereditary Nonpolyposis	RP11-105N14.1	8.83445
Colorectal Neoplasms, Hereditary Nonpolyposis	CTD-2337I7.1	8.68228
Colorectal Neoplasms, Hereditary Nonpolyposis	CTB-25B13.13	8.59904
Colorectal Neoplasms, Hereditary Nonpolyposis	AC069513.3	8.54341
Colorectal Neoplasms, Hereditary Nonpolyposis	AC016683.6	8.53726
Colorectal Neoplasms, Hereditary Nonpolyposis	SNHG11	8.37546
Coronary Artery Disease	MEG3	14.5225
Coronary Artery Disease	CDKN2B-AS1	12.3157
Coronary Artery Disease	HOTTIP	10.7425
Coronary Artery Disease	SNHG11	9.51345
Coronary Artery Disease	H19	8.3087
Coronary Artery Disease	NPPA-AS1	5.02925
Coronary Artery Disease	PVT1	4.97407
Coronary Artery Disease	TP53TG1	4.15397
Coronary Artery Disease	DANCR	3.71082
Coronary Artery Disease	MALAT1	3.48744
Coronary Artery Disease	MIAT	3.37301
Coronary Artery Disease	GAS5	3.16093
Coronary Artery Disease	RP11-727A23.5	2.96359
Coronary Artery Disease	TTTY15	2.94276
Coronary Artery Disease	RP11-214O1.2	2.74327
Coronary Artery Disease	LINC00467	2.72834
Coronary Artery Disease	CTD-2337I7.1	2.57889
Coronary Artery Disease	RP11-277P12.20	2.57149
Coronary Artery Disease	LINC00263	2.56942
Coronary Artery Disease	CTB-25B13.13	2.54792
Creutzfeldt-Jakob Syndrome	SNHG11	14.4819
Creutzfeldt-Jakob Syndrome	CDKN2B-AS1	10.1607
Creutzfeldt-Jakob Syndrome	MEG3	8.4798
Creutzfeldt-Jakob Syndrome	DLEU2	7.49489
Creutzfeldt-Jakob Syndrome	RP11-193H5.1	7.33004
Creutzfeldt-Jakob Syndrome	HOTTIP	6.80939
Creutzfeldt-Jakob Syndrome	AC010226.4	6.20125
Creutzfeldt-Jakob Syndrome	TP53TG1	5.66097
Creutzfeldt-Jakob Syndrome	MIR3184	5.55617
Creutzfeldt-Jakob Syndrome	CTB-25B13.13	5.54414
Creutzfeldt-Jakob Syndrome	CTD-2337I7.1	5.53926
Creutzfeldt-Jakob Syndrome	RP11-105N14.1	5.51986
Creutzfeldt-Jakob Syndrome	RP11-24B19.4	5.44832
Creutzfeldt-Jakob Syndrome	AC015849.16	5.44692
Creutzfeldt-Jakob Syndrome	RP5-886K2.3	5.44598
Creutzfeldt-Jakob Syndrome	RP4-798A10.2	5.43956
Creutzfeldt-Jakob Syndrome	RP11-221J22.2	5.43736
Creutzfeldt-Jakob Syndrome	RP11-221J22.1	5.43095
Creutzfeldt-Jakob Syndrome	RP11-95D17.1	5.41606
Creutzfeldt-Jakob Syndrome	RP11-14N7.2	5.39981
Crohn Disease	SNHG11	4.87974
Crohn Disease	MEG3	4.2268
Crohn Disease	HOTTIP	2.70925
Crohn Disease	H19	2.25207
Crohn Disease	DLEU2	1.69749
Crohn Disease	RP11-193H5.1	1.32164
Crohn Disease	MIR155HG	1.30511
Crohn Disease	RP11-727A23.5	1.29319
Crohn Disease	TTTY15	1.28598
Crohn Disease	HOTAIR	1.2752
Crohn Disease	RP11-996F15.2	1.23464
Crohn Disease	RP11-498E2.8	1.22479
Crohn Disease	MATN1-AS1	1.22051
Crohn Disease	RP11-529K1.2	1.21991
Crohn Disease	AC069278.4	1.21895
Crohn Disease	RP11-429J17.7	1.21309
Crohn Disease	NPPA-AS1	1.20895
Crohn Disease	RP11-214O1.2	1.19086
Crohn Disease	LINC00863	1.18976
Crohn Disease	SNHG10	1.16664
Cryptosporidium	SNHG11	6.46096
Cryptosporidium	AC015849.16	3.86658
Cryptosporidium	RP11-24B19.4	3.84528
Cryptosporidium	RP11-221J22.1	3.84371
Cryptosporidium	RP11-14N7.2	3.84248
Cryptosporidium	RP5-886K2.3	3.8299
Cryptosporidium	RP4-798A10.2	3.82523
Cryptosporidium	RP11-95D17.1	3.80945
Cryptosporidium	RP11-221J22.2	3.80644
Cryptosporidium	CTD-2337I7.1	3.76922
Cryptosporidium	NPPA-AS1	3.74919
Cryptosporidium	CTB-25B13.13	3.72397
Cryptosporidium	RP11-193H5.1	3.72085
Cryptosporidium	AC069513.3	3.1752
Cryptosporidium	AC016683.6	3.17206
Cryptosporidium	CDKN2B-AS1	3.01581
Cryptosporidium	HOTTIP	3.01568
Cryptosporidium	CASC2	2.87781
Cryptosporidium	RP11-849F2.9	2.87483
Cryptosporidium	RP11-498D10.6	2.86408
Cystic Fibrosis	CASC2	14.4599
Cystic Fibrosis	AC015849.16	13.105
Cystic Fibrosis	RP11-221J22.2	13.0928
Cystic Fibrosis	RP4-798A10.2	13.0925
Cystic Fibrosis	RP11-95D17.1	13.0925
Cystic Fibrosis	RP5-886K2.3	13.0919
Cystic Fibrosis	RP11-24B19.4	13.0876
Cystic Fibrosis	RP11-14N7.2	13.0863
Cystic Fibrosis	RP11-221J22.1	13.0812
Cystic Fibrosis	RP11-193H5.1	11.8626
Cystic Fibrosis	TINCR	10.0613
Cystic Fibrosis	PTPRG-AS1	10.0284
Cystic Fibrosis	SNHG11	9.53886
Cystic Fibrosis	RP11-849F2.9	9.09005
Cystic Fibrosis	AC107072.2	9.08489
Cystic Fibrosis	RP11-105N14.1	8.81317
Cystic Fibrosis	CTD-2337I7.1	8.79065
Cystic Fibrosis	CTB-25B13.13	8.7062
Cystic Fibrosis	AC016683.6	8.57838
Cystic Fibrosis	AC069513.3	8.57167
Cystitis, Interstitial	PTPRG-AS1	15.666
Cystitis, Interstitial	HOTAIRM1	11.9047
Cystitis, Interstitial	DANCR	11.2771
Cystitis, Interstitial	MEG3	10.878
Cystitis, Interstitial	LINC00663	9.75135
Cystitis, Interstitial	ZFAS1	8.8356
Cystitis, Interstitial	RAMP2-AS1	8.45183
Cystitis, Interstitial	MIAT	8.30294
Cystitis, Interstitial	RP11-571M6.18	8.10413
Cystitis, Interstitial	H19	8.02554
Cystitis, Interstitial	DGCR5	7.99126
Cystitis, Interstitial	RP11-518L10.2	7.90952
Cystitis, Interstitial	MIR155HG	7.83232
Cystitis, Interstitial	AC012065.7	7.71128
Cystitis, Interstitial	FOXN3-AS1	7.48291
Cystitis, Interstitial	RP11-173M1.8	7.44976
Cystitis, Interstitial	NR2F2-AS1	7.44454
Cystitis, Interstitial	LINC00689	7.43924
Cystitis, Interstitial	RP11-69E11.4	7.40688
Cystitis, Interstitial	RP11-611D20.2	7.20657
Dementia	SNHG11	22.3239
Dementia	MEG3	17.391
Dementia	CDKN2B-AS1	16.0454
Dementia	HOTTIP	11.6248
Dementia	PVT1	10.7376
Dementia	NPPA-AS1	10.2559
Dementia	RP11-193H5.1	9.49537
Dementia	RP11-24B19.4	7.94658
Dementia	AC015849.16	7.93859
Dementia	RP11-14N7.2	7.93703
Dementia	H19	7.93107
Dementia	RP11-221J22.1	7.92836
Dementia	RP5-886K2.3	7.92823
Dementia	RP11-221J22.2	7.91862
Dementia	RP11-95D17.1	7.90901
Dementia	RP4-798A10.2	7.89719
Dementia	CASC2	7.79851
Dementia	RP11-529K1.2	6.46654
Dementia	RP11-498E2.8	6.46517
Dementia	TP53TG1	6.43745
[truncated: 5,460 more rows]
